# Supplementary material for: Patterns of sequence conservation in presynaptic neural genes
Source: Genome Biol. 2006 Nov 10;7(11):R105. doi: 10.1186/gb-2006-7-11-r105 (PMC1794582; doi:10.1186/gb-2006-7-11-r105)
Supplement: Additional data file 10 — The spreadsheet contains two worksheets. The 'chisq' worksheet lists transcription factor binding sites (TFBSs) differentially associated with the five expression clusters of presynaptic genes in decreasing order of statistical significance. The worksheet lists the TFBSs, the counts of occurrence of the TFBS in clusters 1 to 5, the expected number of TFBSs in clusters 1 to 5, the nominal c2 P value of observing such TFBS frequencies, and the Bonferroni-corrected P value. The 'z score' worksheet lists the TFBSs associated with a given expression profile in order of decreasing enrichment. The table lists the expression cluster number (1 to 5), the count of TFBSs across all clusters, the input size (base pairs) of genome queried for TFBS hits in the given cluster, the expected number of TFBS hits in the given cluster, enrichment, the natural log of the enrichment (the log likelihood), the z score, the P value associated with seeing up to the observed number of TFBSs in the given cluster, and the P value associated with seeing at least the observed TFBS in the given cluster (1 - P value). [file gb-2006-7-11-r105-S10.xls]

## Sheet: chisq
tfbs	clusterCount_1	clusterCount_2	clusterCount_3	clusterCount_4	clusterCount_5	clusterGenomeCountExpected_1	clusterGenomeCountExpected_2	clusterGenomeCountExpected_3	clusterGenomeCountExpected_4	clusterGenomeCountExpected_5	p-value	p_bc
SP1	530	305	708	145	695	353.279	165.358	820.81	73.005	970.54	4.97518e-79	1.68161e-76
AP2	455	230	503	67	582	272.335	127.471	632.75	56.278	748.17	2.43632e-57	8.23478e-55
E2F1	621	353	998	155	1092	477.216	223.369	1108.77	98.617	1311.03	8.10218e-42	2.73854e-39
E2F	872	447	1592	212	1751	722.569	338.21	1678.83	149.319	1985.08	6.43289e-26	2.17432e-23
USF	389	203	551	97	752	295.313	138.226	686.13	61.027	811.3	2.43657e-23	8.23562e-21
MYCMAX	284	182	427	64	535	221.189	103.531	513.91	45.709	607.66	1.92811e-22	6.517e-20
ZF5	227	113	280	47	325	147.064	68.836	341.69	30.391	404.02	2.54073e-22	8.58766e-20
EGR	128	69	181	33	171	86.281	40.385	200.47	17.83	237.04	3.85577e-15	1.30325e-12
AP2ALPHA	143	89	201	24	220	100.365	46.977	233.19	20.74	275.73	8.91076e-15	3.01184e-12
CREB	552	273	1003	147	1172	466.542	218.372	1083.97	96.411	1281.71	1.20424e-14	4.07032e-12
MAZ	86	40	99	24	104	52.332	24.495	121.59	10.814	143.77	7.65462e-13	2.58726e-10
AP2GAMMA	134	84	199	24	212	96.807	45.312	224.92	20.005	265.95	1.07481e-12	3.63286e-10
DEAF1	195	91	273	32	300	132.09	61.827	306.9	27.297	362.89	4.31108e-12	1.45715e-09
MUSCLE	93	40	119	21	103	55.742	26.091	129.51	11.519	153.14	1.02419e-11	3.46175e-09
KROX	121	54	176	27	158	79.462	37.193	184.62	16.421	218.3	7.80371e-11	2.63765e-08
HIF1	146	75	195	32	241	102.144	47.81	237.32	21.108	280.61	8.31363e-11	2.81001e-08
MAZR	110	48	140	24	152	70.27	32.891	163.27	14.521	193.05	1.12361e-09	3.79779e-07
CHCH	75	33	81	11	83	41.955	19.638	97.48	8.67	115.26	1.16543e-09	3.93917e-07
CACBINDI	104	47	132	21	140	65.823	30.809	152.93	13.602	180.83	1.71209e-09	5.78687e-07
SRF	460	268	867	102	1187	427.552	200.123	993.38	88.354	1174.59	7.05336e-09	2.38404e-06
AP4	530	248	1050	124	1111	454.089	212.544	1055.04	93.838	1247.49	9.15024e-09	3.09278e-06
GC	75	35	100	22	102	49.515	23.176	115.04	10.232	136.03	9.57098e-09	3.23499e-06
ARNT	111	72	174	27	217	89.098	41.704	207.01	18.412	244.77	4.73216e-08	1.59947e-05
ETF	71	38	94	16	95	46.55	21.789	108.16	9.62	127.89	5.63298e-08	1.90395e-05
NMYC	69	45	108	23	122	54.408	25.466	126.41	11.243	149.47	7.23147e-08	2.44424e-05
MINI19	87	46	119	17	125	58.41	27.34	135.71	12.071	160.47	8.26657e-08	2.7941e-05
MAX	64	36	78	18	106	44.771	20.956	104.02	9.252	123	2.64654e-07	8.9453e-05
MYC	45	31	71	16	79	35.876	16.793	83.36	7.414	98.56	4.90041e-06	0.00165634
MINI20	92	48	136	16	148	65.23	30.532	151.56	13.48	179.2	9.96493e-06	0.00336815
CP2	151	84	265	41	319	127.495	59.676	296.22	26.347	350.26	9.98011e-06	0.00337328
CETS1P54	194	126	387	44	461	179.679	84.101	417.47	37.131	493.62	1.45777e-05	0.00492725
AP1	714	441	1931	197	2282	825.01	386.159	1916.84	170.489	2266.5	1.93453e-05	0.00653871
AHRARNT	100	56	181	33	212	86.281	40.385	200.47	17.83	237.04	3.70205e-05	0.0125129
ELK1	208	112	376	40	432	173.156	81.048	402.31	35.783	475.7	4.88373e-05	0.016507
ZIC2	76	32	104	19	123	52.48	24.564	121.93	10.845	144.18	5.85503e-05	0.01979
ATF	197	98	377	59	449	174.935	81.881	406.45	36.15	480.59	6.0264e-05	0.0203692
GABP	90	51	137	20	171	69.529	32.544	161.54	14.368	191.01	6.2659e-05	0.0211787
NRSF	168	107	358	25	378	153.587	71.889	356.85	31.739	421.94	6.30707e-05	0.0213179
AP2REP	71	50	135	26	181	68.64	32.128	159.48	14.184	188.57	8.25823e-05	0.0279128
NFKB	266	115	453	55	552	213.628	99.992	496.35	44.146	586.89	9.51447e-05	0.0321589
2006-10-01	842	417	2336	208	2682	961.399	449.998	2233.73	198.674	2641.2	0.000126706	0.0428265
OLF1	104	51	165	16	176	75.904	35.528	176.36	15.686	208.53	0.000129557	0.0437904
STAT6	157	94	285	27	347	134.907	63.145	313.45	27.879	370.62	0.000138172	0.0467023
ETS	200	104	344	37	426	164.705	77.093	382.68	34.036	452.49	0.000147162	0.0497408
NRF1	103	47	148	19	182	73.977	34.626	171.88	15.287	203.23	0.000179061	0.0605225
CDX	29	13	145	7	143	49.96	23.385	116.08	10.324	137.25	0.000207759	0.0702227
MYOD	297	144	570	47	624	249.356	116.715	579.36	51.53	685.04	0.000255446	0.0863406
MIF1	122	50	174	20	223	87.319	40.871	202.88	18.045	239.89	0.000272905	0.092242
SREBP1	143	79	275	41	317	126.754	59.329	294.5	26.194	348.22	0.000307613	0.103973
E2A	159	77	273	35	316	127.495	59.676	296.22	26.347	350.26	0.000342621	0.115806
MZF1	145	62	272	41	292	120.379	56.345	279.69	24.876	330.71	0.000347417	0.117427
NRSE	102	58	176	15	194	80.796	37.818	187.72	16.697	221.97	0.000352716	0.119218
HNF1	292	128	865	68	963	343.346	160.709	797.74	70.953	943.26	0.000390101	0.131854
NFKAPPAB	213	107	366	40	468	177.01	82.852	411.27	36.579	486.29	0.000426552	0.144175
RFX1	251	125	458	53	547	212.59	99.506	493.93	43.932	584.04	0.000434518	0.146867
PAX4	231	129	477	44	507	205.771	96.314	478.09	42.523	565.3	0.000445279	0.150504
R	41	24	49	9	73	29.057	13.601	67.51	6.005	79.83	0.000496491	0.167814
EVI1	331	173	984	98	1138	403.832	189.02	938.27	83.452	1109.43	0.000500802	0.169271
ATF6	49	26	74	7	71	33.653	15.752	78.19	6.954	92.45	0.000834445	0.282043
E2F4DP2	99	48	185	29	196	82.575	38.651	191.86	17.064	226.85	0.00106934	0.361437
NERF	108	55	177	25	216	86.133	40.316	200.12	17.799	236.63	0.00108657	0.36726
NF1	249	120	482	58	542	215.11	100.686	499.79	44.453	590.96	0.00131308	0.443822
SP3	86	40	124	15	156	62.413	29.213	145.01	12.898	171.46	0.00142653	0.482167
CACCCBIN	89	39	132	12	153	63.006	29.491	146.39	13.02	173.09	0.00146631	0.495613
NRF2	157	111	366	41	441	165.447	77.44	384.4	34.19	454.52	0.00146765	0.496065
CETS168	102	64	201	27	229	92.36	43.23	214.59	19.086	253.73	0.00151908	0.513447
CREBP1	184	86	365	55	435	166.781	78.064	387.5	34.465	458.19	0.00169007	0.571245
GEN	202	68	350	21	445	160.999	75.358	374.07	33.271	442.3	0.00172742	0.583869
VJUN	98	62	179	18	221	85.688	40.108	199.09	17.708	235.41	0.00227801	0.769968
DEC	54	40	97	8	130	48.774	22.83	113.32	10.079	133.99	0.00255947	0.8651
LEF1TCF1	114	42	208	35	254	96.807	45.312	224.92	20.005	265.95	0.00258944	0.87523
STAT3	174	92	345	50	427	161.296	75.497	374.76	33.332	443.12	0.00316658	1.07031
EBOX	75	44	124	14	153	60.782	28.45	141.22	12.561	166.98	0.00419105	1.41657
STRA13	57	23	72	13	113	41.213	19.291	95.76	8.517	113.22	0.00466836	1.57791
DR4	67	34	101	11	120	49.367	23.107	114.7	10.202	135.62	0.00484622	1.63802
LXR	104	42	157	13	196	75.904	35.528	176.36	15.686	208.53	0.00487682	1.64837
AHRHIF	39	26	64	10	76	31.874	14.919	74.06	6.587	87.56	0.00589868	1.99375
WHN	91	43	148	18	170	69.677	32.614	161.89	14.399	191.42	0.00633502	2.14124
CREL	105	53	166	17	229	84.502	39.553	196.33	17.462	232.15	0.00644054	2.1769
IRF	119	56	353	19	431	144.988	67.864	336.87	29.962	398.32	0.006694	2.26257
HNF6	82	37	274	17	312	107.036	50.1	248.69	22.119	294.06	0.00687224	2.32282
SMAD4	100	48	164	16	191	76.942	36.014	178.77	15.9	211.38	0.00702867	2.37569
EGR1	91	61	193	18	211	85.095	39.83	197.71	17.585	233.78	0.00728377	2.46191
E2F1DP1	118	59	202	20	238	94.435	44.202	219.41	19.515	259.44	0.00729589	2.46601
RREB1	67	24	121	8	106	48.329	22.621	112.29	9.987	132.77	0.00808148	2.73154
ZIC3	91	35	135	12	168	65.378	30.601	151.9	13.51	179.61	0.00918056	3.10303
E4F1	77	38	140	24	168	66.268	31.018	153.97	13.694	182.05	0.00940523	3.17897
MTF1	51	32	116	20	124	50.85	23.801	118.14	10.508	139.7	0.0103286	3.49107
BEL1	43	29	105	18	109	45.068	21.095	104.71	9.313	123.81	0.0116099	3.92414
AHR	93	39	165	26	192	76.349	35.736	177.39	15.777	209.75	0.0116673	3.94353
LMO2COM	163	95	348	39	387	152.994	71.611	355.47	31.616	420.31	0.0122165	4.12917
NKX22	66	27	215	23	249	85.985	40.247	199.78	17.769	236.22	0.0146368	4.94725
ZIC1	87	40	142	18	167	67.305	31.503	156.38	13.909	184.9	0.0151661	5.12614
PBX1	333	148	703	39	835	305.098	142.806	708.87	63.049	838.18	0.0175427	5.92945
PAX5	99	52	171	14	210	80.944	37.887	188.07	16.727	222.37	0.0175992	5.94854
GCNF	63	26	110	21	148	54.556	25.536	126.76	11.274	149.88	0.0177613	6.00333
CREBATF	108	50	202	30	236	92.804	43.439	215.62	19.178	254.96	0.0184528	6.23703
TCF11	50	30	164	4	181	63.599	29.769	147.77	13.143	174.72	0.0236083	7.97962
IK1	114	57	208	29	257	98.586	46.145	229.06	20.373	270.84	0.0237911	8.04138
HES1	61	31	97	9	117	46.699	21.858	108.5	9.65	128.29	0.0333617	11.2762
ATF4	57	29	86	9	113	43.585	20.401	101.27	9.007	119.74	0.0336994	11.3904
XBP1	70	33	123	10	127	53.815	25.189	125.03	11.121	147.84	0.0345853	11.6898
LBP1	166	88	349	32	371	149.139	69.807	346.51	30.82	409.72	0.0346369	11.7073
NGFIC	94	56	190	17	210	84.058	39.345	195.3	17.371	230.93	0.0360449	12.1832
MYB	289	159	655	79	796	293.238	137.255	681.31	60.598	805.6	0.0368055	12.4403
E12	112	54	203	21	229	91.767	42.953	213.21	18.964	252.11	0.0383243	12.9536
CMYB	80	45	145	17	174	68.343	31.989	158.79	14.123	187.76	0.0392263	13.2585
ATF3	97	47	181	27	224	85.392	39.969	198.4	17.646	234.59	0.04435	14.9903
STAF	114	58	225	29	254	100.81	47.186	234.22	20.832	276.95	0.0463413	15.6634
RSRFC4	201	106	429	30	583	199.989	93.608	464.66	41.328	549.42	0.0489385	16.5412
HOXA4	95	40	285	29	321	114.152	53.431	265.22	23.59	313.6	0.0501616	16.9546
ETS1	96	58	196	19	224	87.912	41.149	204.26	18.167	241.52	0.0542923	18.3508
POU6F1	99	38	284	17	307	110.446	51.696	256.61	22.824	303.42	0.0547698	18.5122
CREBP1CJ	57	23	94	16	120	45.957	21.511	106.78	9.497	126.26	0.059876	20.2381
FOXJ2	76	34	242	18	274	95.473	44.688	221.82	19.729	262.29	0.0601514	20.3312
PTF1BETA	77	51	162	15	193	73.828	34.557	171.53	15.257	202.82	0.0618665	20.9109
HEN1	126	75	276	32	316	122.306	57.247	284.17	25.275	336	0.0654466	22.1209
CAP	37	23	79	10	74	33.06	15.474	76.81	6.832	90.82	0.0669361	22.6244
MEF3	78	43	139	11	178	66.564	31.156	154.66	13.756	182.87	0.0680819	23.0117
NFMUE1	103	54	202	26	234	91.767	42.953	213.21	18.964	252.11	0.0685771	23.1791
XFD2	57	27	180	8	203	70.419	32.961	163.61	14.552	193.46	0.0691208	23.3628
TEL2	86	50	164	19	202	77.238	36.153	179.46	15.961	212.19	0.0691258	23.3645
OCT	177	87	495	51	598	208.736	97.702	484.98	43.135	573.45	0.0693477	23.4395
SMAD3	87	48	221	30	236	92.211	43.161	214.24	19.056	253.33	0.0742517	25.0971
PIT1	47	34	171	15	201	69.381	32.475	161.2	14.338	190.61	0.0753738	25.4763
HNF4	288	130	656	77	732	279.154	130.663	648.59	57.687	766.91	0.0772483	26.1099
HNF3	104	47	222	33	265	99.476	46.561	231.12	20.557	273.28	0.0794933	26.8687
PAX3	147	67	287	32	318	126.161	59.051	293.12	26.071	346.59	0.0796731	26.9295
GATA3	181	69	455	48	550	193.169	90.416	448.81	39.919	530.68	0.082378	27.8438
E2F4DP1	63	34	140	20	146	59.745	27.964	138.81	12.346	164.13	0.0832314	28.1322
CLOX	79	34	246	21	270	96.362	45.104	223.89	19.913	264.73	0.084197	28.4586
CDX2	71	29	219	20	246	86.726	40.594	201.5	17.922	238.26	0.0853684	28.8545
EBF	113	53	213	20	234	93.842	43.924	218.03	19.393	257.81	0.0872619	29.4945
CART1	90	28	238	19	272	95.918	44.896	222.86	19.821	263.51	0.0894123	30.2214
MYOGNF1	83	49	171	23	209	79.314	37.124	184.28	16.39	217.89	0.0932052	31.5033
IRF2	66	18	175	15	194	69.381	32.475	161.2	14.338	190.61	0.0957334	32.3579
HP1SITEF	74	32	208	15	269	88.653	41.496	205.98	18.32	243.55	0.0962318	32.5264
CDP	141	68	399	43	462	165.002	77.232	383.37	34.098	453.3	0.102258	34.5631
CDPCR3HD	116	46	210	24	242	94.583	44.271	219.76	19.546	259.84	0.10779	36.433
SPZ1	67	34	142	7	142	58.114	27.201	135.02	12.009	159.65	0.113506	38.365
RFX	80	50	171	22	216	79.907	37.402	185.66	16.513	219.52	0.121777	41.1606
TAXCREB	111	65	248	32	300	112.077	52.459	260.4	23.161	307.9	0.126931	42.9027
MEIS1BHO	92	46	257	32	294	106.888	50.031	248.35	22.088	293.65	0.128262	43.3525
GR	219	113	447	46	538	202.064	94.579	469.48	41.757	555.12	0.133641	45.1707
EGR2	74	50	212	12	228	85.392	39.969	198.4	17.646	234.59	0.137956	46.6293
RORA2	96	35	240	14	295	100.81	47.186	234.22	20.832	276.95	0.139297	47.0824
MYOGENIN	83	35	145	13	165	65.378	30.601	151.9	13.51	179.61	0.141087	47.6874
E47	140	83	324	29	355	138.02	64.603	320.68	28.522	379.18	0.143939	48.6514
ALX4	91	28	183	23	212	79.61	37.263	184.97	16.451	218.71	0.148773	50.2852
ZTA	53	31	182	14	203	71.605	33.516	166.37	14.797	196.72	0.150585	50.8979
TAACC	46	19	113	5	157	50.405	23.593	117.11	10.416	138.47	0.151493	51.2048
ATATA	80	23	190	18	197	75.311	35.25	174.98	15.563	206.9	0.152991	51.7109
MEF2	486	234	1225	101	1505	526.435	246.406	1223.13	108.788	1446.25	0.153954	52.0363
HNF3ALPH	69	34	141	22	188	67.305	31.503	156.38	13.909	184.9	0.164047	55.448
HNF3B	79	44	160	19	183	71.901	33.654	167.06	14.858	197.53	0.170984	57.7925
HMX1	71	34	142	20	161	63.451	29.699	147.42	13.112	174.32	0.174061	58.8327
YY1	203	111	469	51	528	201.916	94.51	469.13	41.726	554.71	0.182592	61.7161
S8	158	72	398	46	436	164.557	77.024	382.33	34.006	452.08	0.196662	66.4718
E2F1DP1R	61	31	132	17	136	55.89	26.16	129.86	11.55	153.54	0.20115	67.9888
SOX5	74	26	196	21	227	80.648	37.749	187.38	16.666	221.56	0.209699	70.8781
PEBP	81	46	161	14	192	73.235	34.279	170.16	15.134	201.2	0.212224	71.7316
IPF1	225	104	602	46	705	249.356	116.715	579.36	51.53	685.04	0.21269	71.8892
IK3	76	47	176	23	215	79.61	37.263	184.97	16.451	218.71	0.213552	72.1804
AP1FJ	77	51	192	21	216	82.575	38.651	191.86	17.064	226.85	0.218708	73.9232
ICSBP	71	26	184	10	218	75.459	35.32	175.32	15.594	207.3	0.221751	74.9518
EGR3	65	40	143	13	155	61.672	28.867	143.29	12.745	169.43	0.222053	75.054
CEBP	353	156	896	85	1059	377.889	176.877	877.99	78.091	1038.15	0.239479	80.9438
CEBPA	53	24	164	15	191	66.268	31.018	153.97	13.694	182.05	0.243065	82.1559
VBP	61	43	163	18	186	69.826	32.683	162.23	14.429	191.83	0.245325	82.9199
ROAZ	74	48	193	12	210	79.61	37.263	184.97	16.451	218.71	0.249675	84.3901
TAL1ALPH	113	59	314	34	338	127.198	59.537	295.53	26.286	349.44	0.250272	84.592
HFH4	40	17	117	11	152	49.96	23.385	116.08	10.324	137.25	0.251791	85.1054
SREBP	45	28	95	11	105	42.103	19.707	97.82	8.701	115.67	0.252115	85.2147
VMAF	83	56	240	22	267	99.031	46.353	230.09	20.465	272.06	0.263653	89.1147
POLY	82	30	197	11	242	83.316	38.998	193.58	17.217	228.89	0.271942	91.9163
TAL1BETA	151	81	428	39	463	172.266	80.632	400.25	35.599	473.26	0.277365	93.7494
CEBPB	130	50	330	22	360	132.239	61.896	307.25	27.327	363.29	0.279492	94.4683
VMYB	167	97	399	44	499	178.789	83.685	415.4	36.947	491.18	0.28584	96.6141
IK2	91	42	166	20	216	79.314	37.124	184.28	16.39	217.89	0.288627	97.556
LFA1	73	39	146	13	163	64.34	30.116	149.49	13.296	176.76	0.29293	99.0103
SRY	66	21	151	10	193	65.378	30.601	151.9	13.51	179.61	0.294168	99.4289
CHX10	147	72	400	42	460	166.188	77.787	386.12	34.343	456.56	0.300045	101.415
HELIOSA	118	56	334	24	374	134.314	62.868	312.07	27.756	368.99	0.303124	102.456
PAX2	101	58	245	30	284	106.443	49.822	247.31	21.997	292.43	0.308772	104.365
OSF2	79	27	157	10	208	71.308	33.377	165.68	14.736	195.9	0.311464	105.275
VDR	130	49	262	26	288	111.929	52.39	260.06	23.13	307.5	0.314576	106.327
BACH1	53	36	163	17	189	67.898	31.781	157.76	14.031	186.53	0.323546	109.358
TAL1	121	65	297	31	312	122.454	57.317	284.51	25.305	336.41	0.325321	109.959
TBX5	122	69	307	18	351	128.532	60.162	298.63	26.561	353.11	0.32663	110.401
ALPHACP1	90	41	179	23	212	80.796	37.818	187.72	16.697	221.97	0.336843	113.853
HFH3	43	16	75	11	111	37.952	17.764	88.18	7.843	104.26	0.339822	114.86
TEF	57	34	178	15	211	73.384	34.348	170.5	15.165	201.6	0.350749	118.553
FOX	27	15	73	4	104	33.06	15.474	76.81	6.832	90.82	0.354454	119.805
LPOLYA	60	39	158	9	186	67.009	31.365	155.69	13.847	184.09	0.361645	122.236
P53	185	79	416	40	441	172.118	80.563	399.9	35.568	472.85	0.361913	122.327
TATA	157	69	355	21	434	153.587	71.889	356.85	31.739	421.94	0.382217	129.189
STAT5A	272	116	603	66	696	259.882	121.642	603.81	53.705	713.96	0.393383	132.964
AP3	48	21	141	15	157	56.631	26.507	131.58	11.703	155.58	0.395853	133.798
IRF1	64	22	167	12	188	67.157	31.434	156.03	13.878	184.5	0.39641	133.986
GCM	58	35	119	12	160	56.928	26.646	132.27	11.764	156.39	0.398121	134.565
PAX8	114	52	300	33	350	125.864	58.913	292.43	26.01	345.78	0.398551	134.71
PBX	99	43	217	11	248	91.618	42.883	212.87	18.933	251.7	0.398802	134.795
AREB6	179	87	428	36	446	174.342	81.603	405.07	36.028	478.96	0.399603	135.066
STAT4	69	42	179	10	214	76.2	35.667	177.04	15.747	209.34	0.402277	135.97
CEBPDELT	60	28	161	12	209	69.677	32.614	161.89	14.399	191.42	0.403863	136.506
COREBIND	52	27	159	11	184	64.192	30.046	149.14	13.265	176.35	0.406697	137.464
TBP	121	57	289	18	366	126.161	59.051	293.12	26.071	346.59	0.416129	140.652
ATF1	97	34	198	13	228	84.502	39.553	196.33	17.462	232.15	0.425756	143.905
E2F1DP2	74	31	172	20	179	70.567	33.03	163.96	14.583	193.86	0.428474	144.824
NFY	305	140	675	74	790	294.127	137.671	683.38	60.782	808.04	0.430727	145.586
NKX62	110	52	304	29	354	125.864	58.913	292.43	26.01	345.78	0.432671	146.243
SF1	93	49	214	12	267	94.139	44.063	218.72	19.454	258.62	0.434259	146.78
MSX1	84	37	225	14	262	92.211	43.161	214.24	19.056	253.33	0.435284	147.126
CDPCR3	55	20	148	13	152	57.521	26.924	133.64	11.887	158.02	0.438356	148.164
STAT5B	94	40	183	12	236	83.761	39.206	194.61	17.309	230.11	0.442412	149.535
PR	190	88	413	48	490	182.199	85.281	423.32	37.651	500.55	0.442445	149.546
XPF1	71	42	163	18	184	70.863	33.169	164.64	14.644	194.68	0.44482	150.349
MEIS1AHO	110	42	245	29	301	107.778	50.447	250.41	22.272	296.09	0.449448	151.913
HMEF2	80	47	222	15	267	93.546	43.786	217.34	19.331	256.99	0.454322	153.561
ETS2	114	53	221	21	266	100.069	46.839	232.5	20.679	274.91	0.461001	155.818
ELF1	89	41	170	14	203	76.645	35.875	178.08	15.839	210.56	0.46652	157.684
FOXP3	104	45	199	15	256	91.767	42.953	213.21	18.964	252.11	0.468222	158.259
BARBIE	66	38	181	10	208	74.57	34.904	173.26	15.41	204.86	0.469908	158.829
AR	390	191	859	90	1059	383.818	179.652	891.77	79.316	1054.44	0.481008	162.581
HTF	74	33	134	13	170	62.858	29.422	146.04	12.99	172.69	0.486346	164.385
FXR	175	83	417	45	459	174.786	81.812	406.1	36.12	480.18	0.489	165.282
PU1	69	35	133	14	186	64.785	30.324	150.52	13.388	177.98	0.489541	165.465
E2	156	86	356	27	420	154.921	72.513	359.95	32.014	425.61	0.490363	165.743
SMAD	139	52	338	28	389	140.244	65.644	325.85	28.982	385.29	0.498082	168.352
POU1F1	65	34	186	20	214	76.942	36.014	178.77	15.9	211.38	0.501327	169.449
PPARG	171	77	437	42	528	186.053	87.085	432.28	38.448	511.13	0.505409	170.828
ARP1	27	13	54	8	59	23.868	11.172	55.46	4.932	65.57	0.506511	171.201
TTF1	58	29	129	17	146	56.187	26.299	130.54	11.611	154.36	0.507661	171.589
HNF4ALPH	81	36	171	22	202	75.904	35.528	176.36	15.686	208.53	0.515721	174.314
AFP1	89	38	234	15	264	94.88	44.41	220.44	19.607	260.66	0.517051	174.763
DELTAEF1	46	26	109	6	115	44.771	20.956	104.02	9.252	123	0.53311	180.191
TITF1	86	49	202	24	253	91.025	42.606	211.49	18.81	250.07	0.536451	181.32
AMEF2	80	44	225	15	258	92.211	43.161	214.24	19.056	253.33	0.537432	181.652
TCF11MAF	53	35	143	14	158	59.745	27.964	138.81	12.346	164.13	0.539783	182.447
BACH2	68	42	193	19	229	81.686	38.234	189.79	16.88	224.41	0.544795	184.141
COUP	153	65	333	35	370	141.727	66.337	329.29	29.288	389.36	0.550815	186.176
COMP1	75	35	168	22	202	74.421	34.834	172.91	15.379	204.45	0.553723	187.158
DTYPEPA	91	47	254	21	303	106.147	49.684	246.62	21.935	291.61	0.555815	187.865
NCX	73	44	209	20	240	86.874	40.663	201.84	17.953	238.67	0.560445	189.431
CDPCR1	100	56	224	20	256	97.252	45.52	225.96	20.097	267.17	0.562032	189.967
T3R	89	44	194	21	213	83.168	38.928	193.23	17.187	228.48	0.563262	190.383
FREAC4	81	46	181	21	229	82.723	38.72	192.2	17.095	227.26	0.564097	190.665
HEB	120	56	282	24	292	114.745	53.708	266.6	23.712	315.23	0.567339	191.76
MMEF2	110	45	223	15	273	98.734	46.214	229.4	20.403	271.25	0.56825	192.068
MAF	74	40	164	19	188	71.901	33.654	167.06	14.858	197.53	0.569874	192.617
STAT1	245	114	547	61	673	243.13	113.801	564.89	50.243	667.94	0.570843	192.945
PAX	73	37	151	10	195	69.084	32.336	160.51	14.276	189.79	0.577774	195.288
GATA1	455	212	1063	111	1260	459.722	215.18	1068.12	95.002	1262.97	0.588208	198.814
TFIII	61	28	147	17	154	60.338	28.242	140.19	12.469	165.76	0.588222	198.819
DBP	79	40	174	22	212	78.128	36.569	181.52	16.145	214.64	0.592011	200.1
LHX3	170	76	433	32	475	175.824	82.297	408.51	36.334	483.03	0.59298	200.427
NKX25	118	43	277	26	321	116.376	54.472	270.39	24.049	319.71	0.598101	202.158
LDSPOLYA	63	20	141	14	164	59.596	27.895	138.47	12.316	163.73	0.608192	205.569
E4BP4	57	37	150	15	183	65.526	30.671	152.24	13.541	180.02	0.617136	208.592
CHOP	57	34	134	15	154	58.41	27.34	135.71	12.071	160.47	0.618074	208.909
EN1	17	7	45	1	51	17.938	8.396	41.68	3.707	49.28	0.629943	212.921
BRACH	57	25	149	17	176	62.858	29.422	146.04	12.99	172.69	0.631816	213.554
GRE	81	36	174	18	187	73.532	34.418	170.84	15.195	202.01	0.640572	216.513
SOX9	63	26	147	18	183	64.785	30.324	150.52	13.388	177.98	0.648501	219.193
EFC	111	46	224	17	263	97.993	45.867	227.68	20.25	269.21	0.653397	220.848
ISRE	67	31	158	10	203	69.529	32.544	161.54	14.368	191.01	0.67652	228.664
PAX6	137	76	343	30	379	143.061	66.962	332.39	29.564	393.02	0.676786	228.754
FOXP1	14	5	21	1	30	10.526	4.927	24.46	2.175	28.92	0.678553	229.351
MEIS1	94	45	216	26	255	94.287	44.132	219.07	19.484	259.03	0.680259	229.928
HFH8	65	28	175	13	187	69.381	32.475	161.2	14.338	190.61	0.686619	232.077
GATA2	241	97	529	53	631	229.935	107.625	534.23	47.516	631.69	0.686914	232.177
ACAAT	35	18	96	9	93	37.211	17.417	86.46	7.69	102.23	0.688054	232.562
HSF1	158	65	372	29	406	152.697	71.472	354.78	31.555	419.5	0.690369	233.345
NKX61	109	40	247	24	282	104.071	48.712	241.8	21.506	285.91	0.690601	233.423
DR3	71	32	164	10	175	67.009	31.365	155.69	13.847	184.09	0.696882	235.546
ZID	53	31	119	13	142	53.073	24.842	123.31	10.968	145.81	0.707597	239.168
TCF4	132	55	299	21	332	124.382	58.219	288.99	25.703	341.71	0.712279	240.75
POU3F2	110	49	272	29	328	116.821	54.68	271.42	24.141	320.94	0.713179	241.054
CRX	29	16	56	7	75	27.13	12.698	63.03	5.606	74.53	0.713472	241.154
P300	63	32	139	15	153	59.596	27.895	138.47	12.316	163.73	0.719458	243.177
FOXO1	140	65	331	36	375	140.392	65.713	326.19	29.012	385.69	0.724868	245.005
ER	102	53	228	18	258	97.697	45.728	226.99	20.189	268.4	0.737453	249.259
IRF7	69	39	194	16	223	80.203	37.54	186.34	16.574	220.34	0.737869	249.4
ERR1	72	36	169	18	182	70.715	33.099	164.3	14.613	194.27	0.740897	250.423
FREAC7	57	33	125	11	156	56.631	26.507	131.58	11.703	155.58	0.74214	250.843
MRF2	60	24	133	8	164	57.669	26.993	133.99	11.917	158.43	0.751075	253.863
CEBPGAMM	83	33	204	20	227	84.058	39.345	195.3	17.371	230.93	0.756189	255.592
XFD1	79	28	167	16	192	71.456	33.446	166.02	14.766	196.31	0.756575	255.722
MTATA	100	38	219	18	243	91.618	42.883	212.87	18.933	251.7	0.76404	258.245
HAND1E47	75	43	181	19	228	80.944	37.887	188.07	16.727	222.37	0.764478	258.394
HFH1	70	32	178	11	205	73.532	34.418	170.84	15.195	202.01	0.764788	258.498
HMGIY	95	41	217	18	281	96.659	45.243	224.58	19.975	265.55	0.776796	262.557
GATA6	86	41	211	24	249	90.581	42.398	210.46	18.719	248.85	0.778126	263.007
FOXO3	68	32	151	17	201	69.529	32.544	161.54	14.368	191.01	0.784341	265.107
FREAC2	86	39	215	14	249	89.395	41.843	207.7	18.473	245.59	0.789064	266.704
CIZ	74	26	165	15	194	70.27	32.891	163.27	14.521	193.05	0.794251	268.457
APOLYA	115	46	236	24	292	105.702	49.476	245.59	21.843	290.39	0.79824	269.805
AIRE	109	53	253	28	291	108.815	50.933	252.82	22.487	298.94	0.800356	270.52
RP58	116	55	280	26	301	115.338	53.986	267.98	23.835	316.86	0.817304	276.249
CAAT	131	59	316	30	344	130.46	61.064	303.11	26.96	358.41	0.819122	276.863
LUN1	13	6	23	3	26	10.526	4.927	24.46	2.175	28.92	0.824857	278.802
HSF2	76	37	168	14	184	71.012	33.238	164.99	14.675	195.09	0.827962	279.851
SEF1	63	33	148	11	161	61.672	28.867	143.29	12.745	169.43	0.838351	283.363
SOX	77	36	190	21	220	80.648	37.749	187.38	16.666	221.56	0.840585	284.118
NFE2	96	45	220	25	270	97.252	45.52	225.96	20.097	267.17	0.843255	285.02
FAC1	51	27	113	13	135	50.257	23.523	116.77	10.386	138.07	0.848906	286.93
TFE	74	29	163	12	201	71.012	33.238	164.99	14.675	195.09	0.851678	287.867
TFIIA	63	26	125	10	151	55.594	26.021	129.17	11.488	152.73	0.855656	289.212
HOX13	57	23	125	9	159	55.297	25.883	128.48	11.427	151.91	0.858959	290.328
LEF1	103	41	220	22	257	95.325	44.618	221.48	19.699	261.88	0.864604	292.236
DR1	66	31	176	14	194	71.308	33.377	165.68	14.736	195.9	0.867721	293.29
PADS	51	26	105	9	135	48.329	22.621	112.29	9.987	132.77	0.868019	293.39
XFD3	75	36	173	19	221	77.683	36.361	180.49	16.053	213.41	0.875123	295.792
PPAR	72	34	152	15	175	66.416	31.087	154.31	13.725	182.46	0.878021	296.771
GATA	89	44	188	18	233	84.799	39.691	197.02	17.524	232.96	0.893985	302.167
PXR	65	31	150	15	164	63.006	29.491	146.39	13.02	173.09	0.908608	307.11
NKX3A	61	29	156	16	176	64.933	30.393	150.87	13.419	178.39	0.909045	307.257
PAX1	64	28	162	13	191	67.898	31.781	157.76	14.031	186.53	0.914244	309.015
HLF	65	31	170	13	192	69.826	32.683	162.23	14.429	191.83	0.919629	310.834
FOXD3	48	18	105	8	122	44.623	20.887	103.68	9.221	122.59	0.933567	315.546
TGIF	131	58	321	28	377	135.648	63.492	315.17	28.032	372.66	0.939419	317.523
FOXO4	160	81	370	30	440	160.258	75.011	372.35	33.117	440.27	0.940188	317.783
PAX9	36	20	81	7	96	35.58	16.654	82.67	7.353	97.75	0.94383	319.014
FOXM1	39	18	101	10	112	41.51	19.429	96.44	8.578	114.04	0.945703	319.648
AML	72	37	158	15	195	70.715	33.099	164.3	14.613	194.27	0.946602	319.952
FREAC3	83	35	174	16	206	76.2	35.667	177.04	15.747	209.34	0.947724	320.331
HOXA3	82	36	193	20	228	82.872	38.789	192.54	17.125	227.67	0.952073	321.801
NFAT	170	85	421	39	498	179.827	84.171	417.81	37.161	494.03	0.952257	321.863
STAT	159	79	396	33	462	167.374	78.342	388.88	34.588	459.82	0.958738	324.053
TST1	101	45	219	22	261	96.066	44.965	223.2	19.852	263.92	0.963375	325.621
BRN2	107	49	254	20	305	108.964	51.002	253.17	22.517	299.35	0.973042	328.888
XVENT1	95	43	213	19	267	94.435	44.202	219.41	19.515	259.44	0.97753	330.405
PPARA	121	57	268	24	331	118.748	55.582	275.9	24.539	326.23	0.983553	332.441
RORA1	97	47	216	19	263	95.176	44.549	221.13	19.668	261.47	0.988456	334.098
CDC5	94	45	216	17	257	93.249	43.647	216.66	19.27	256.18	0.988485	334.108
GATA4	50	25	118	11	147	52.036	24.356	120.9	10.753	142.95	0.990658	334.843
GFI1	72	33	165	14	187	69.826	32.683	162.23	14.429	191.83	0.992675	335.524
HSF	87	43	205	18	249	89.246	41.773	207.36	18.443	245.18	0.995781	336.574

## Sheet: z-score
	nullCount	nullGenomicSize	cluster	tfbs	count	clusterGenomeSize	clusterGenomeCountExpected	enrichment	LogLikelihood	z-score	p-value	1-p-value
	353	5971236	4	MAZ	24	182934	10.8145	2.21925	0.79717	3.85518	0.999942	5.78213e-05
	242	5971236	4	MYC	16	182934	7.41388	2.15811	0.769235	3.71404	0.999898	0.000101987
	334	5971236	4	GC	22	182934	10.2324	2.15004	0.765485	3.6951	0.99989	0.000109901
	367	5971236	4	NMYC	23	182934	11.2434	2.04565	0.715716	3.44364	0.999713	0.000286971
	2383	5971236	4	SP1	145	182934	73.0053	1.98616	0.686202	3.29452	0.999507	0.000492952
	302	5971236	4	MAX	18	182934	9.25203	1.94552	0.665529	3.19007	0.999289	0.000711204
	304	5971236	4	BEL1	18	182934	9.3133	1.93272	0.658928	3.15672	0.999202	0.000797786
	343	5971236	4	MTF1	20	182934	10.5081	1.90329	0.643586	3.0792	0.998962	0.00103779
	677	5971236	2	AP2ALPHA	89	414348	46.9775	1.89452	0.638968	3.05587	0.998878	0.00112205
	368	5971236	4	GCNF	21	182934	11.274	1.86269	0.622023	2.97025	0.998512	0.00148777
	653	5971236	2	AP2GAMMA	84	414348	45.3121	1.85381	0.617243	2.9461	0.998391	0.00160904
	582	5971236	4	AHRARNT	33	182934	17.8301	1.85081	0.615621	2.93791	0.998348	0.00165219
	582	5971236	4	EGR	33	182934	17.8301	1.85081	0.615621	2.93791	0.998348	0.00165219
	242	5971236	2	MYC	31	414348	16.7925	1.84606	0.613052	2.92493	0.998277	0.00172267
	2383	5971236	2	SP1	305	414348	165.358	1.84448	0.612199	2.92062	0.998253	0.00174669
	463	5971236	4	AP2REP	26	182934	14.1844	1.833	0.605953	2.88906	0.998068	0.00193198
	376	5971236	4	MUSCLE	21	182934	11.5191	1.82306	0.600517	2.86159	0.997892	0.00210759
	1837	5971236	2	AP2	230	414348	127.471	1.80434	0.590193	2.80943	0.997519	0.00248145
	283	5971236	1	CHCH	75	885234	41.9547	1.78764	0.580898	2.76247	0.997132	0.00286829
	367	5971236	2	NMYC	45	414348	25.4664	1.76704	0.569304	2.70389	0.996573	0.00342668
	196	5971236	2	R	24	414348	13.6006	1.76463	0.567942	2.69701	0.996502	0.00349828
	1492	5971236	2	MYCMAX	182	414348	103.531	1.75793	0.564137	2.67778	0.996294	0.00370557
	447	5971236	4	E4F1	24	182934	13.6942	1.75256	0.561079	2.66233	0.99612	0.00388007
	329	5971236	2	DEC	40	414348	22.8295	1.75212	0.560825	2.66105	0.996105	0.0038949
	354	5971236	4	ZIC2	19	182934	10.8451	1.75194	0.560726	2.66055	0.996099	0.00390069
	653	5971236	4	LEF1TCF1	35	182934	20.0052	1.74954	0.559355	2.65362	0.996018	0.00398167
	314	5971236	2	ETF	38	414348	21.7887	1.74403	0.556196	2.63766	0.995826	0.00417399
	215	5971236	2	AHRHIF	26	414348	14.919	1.74275	0.555462	2.63395	0.99578	0.0042199
	601	5971236	2	ARNT	72	414348	41.7038	1.72646	0.546074	2.58652	0.995152	0.00484753
	302	5971236	2	MAX	36	414348	20.956	1.71789	0.541095	2.56136	0.994787	0.00521313
	582	5971236	2	EGR	69	414348	40.3854	1.70854	0.535639	2.5338	0.994358	0.00564172
	557	5971236	4	E2F4DP2	29	182934	17.0642	1.69947	0.530314	2.50689	0.99391	0.00608988
	310	5971236	4	CREBP1CJ	16	182934	9.49712	1.68472	0.5216	2.46286	0.993108	0.0068916
	394	5971236	2	MINI19	46	414348	27.3399	1.68252	0.520294	2.45626	0.99298	0.00701953
	283	5971236	2	CHCH	33	414348	19.6376	1.68045	0.519064	2.45005	0.992858	0.00714185
	1837	5971236	1	AP2	455	885234	272.335	1.67074	0.513266	2.42075	0.992256	0.00774419
	376	5971236	1	MUSCLE	93	885234	55.7419	1.6684	0.511868	2.41369	0.992104	0.00789594
	314	5971236	4	ETF	16	182934	9.61966	1.66326	0.50878	2.39809	0.99176	0.00824046
	474	5971236	4	MAZR	24	182934	14.5214	1.65273	0.50243	2.36601	0.991009	0.00899052
	227	5971236	2	ATF6	26	414348	15.7517	1.65062	0.50115	2.35954	0.990851	0.00914888
	812	5971236	4	MZF1	41	182934	24.8763	1.64815	0.499656	2.35199	0.990663	0.00933668
	515	5971236	4	AHR	26	182934	15.7775	1.64792	0.499513	2.35127	0.990645	0.00935471
	536	5971236	4	KROX	27	182934	16.4208	1.64425	0.497286	2.34002	0.990359	0.00964138
	353	5971236	1	MAZ	86	885234	52.3321	1.64335	0.496736	2.33724	0.990287	0.00971336
	992	5971236	2	ZF5	113	414348	68.8355	1.64159	0.495668	2.33184	0.990145	0.00985455
	353	5971236	2	MAZ	40	414348	24.4949	1.63299	0.490414	2.3053	0.989425	0.010575
	1180	5971236	4	ATF	59	182934	36.1503	1.63207	0.489852	2.30245	0.989345	0.0106548
	161	5971236	4	ARP1	8	182934	4.93237	1.62194	0.483621	2.27097	0.988426	0.0115743
	403	5971236	4	E2F4DP1	20	182934	12.3463	1.61992	0.482379	2.2647	0.988234	0.0117655
	671	5971236	4	HNF3	33	182934	20.5567	1.60532	0.473322	2.21894	0.986755	0.0132454
	1125	5971236	4	CREBP1	55	182934	34.4654	1.59581	0.467379	2.18891	0.985698	0.0143017
	1992	5971236	4	USF	97	182934	61.0266	1.58947	0.4634	2.16881	0.984951	0.0150486
	454	5971236	4	HNF3ALPH	22	182934	13.9087	1.58175	0.458529	2.1442	0.983991	0.0160086
	3219	5971236	2	E2F1	353	414348	223.369	1.58035	0.457645	2.13973	0.983812	0.0161883
	444	5971236	1	CACBINDI	104	885234	65.8229	1.58	0.457424	2.13861	0.983766	0.0162336
	622	5971236	4	SMAD3	30	182934	19.0555	1.57435	0.453841	2.12051	0.983018	0.0169815
	440	5971236	2	MINI20	48	414348	30.5319	1.57213	0.452429	2.11338	0.982716	0.0172842
	3219	5971236	4	E2F1	155	182934	98.6169	1.57174	0.452183	2.11213	0.982662	0.0173376
	689	5971236	2	HIF1	75	414348	47.8102	1.5687	0.45025	2.10237	0.982239	0.0177606
	469	5971236	2	GABP	51	414348	32.5442	1.5671	0.449226	2.09719	0.982012	0.0179883
	474	5971236	1	MAZR	110	885234	70.2704	1.56538	0.44813	2.09166	0.981765	0.0182346
	855	5971236	4	SREBP1	41	182934	26.1937	1.56526	0.448054	2.09127	0.981748	0.0182518
	626	5971236	4	CREBATF	30	182934	19.1781	1.56429	0.447431	2.08812	0.981607	0.0183934
	463	5971236	2	AP2REP	50	414348	32.1279	1.55628	0.442299	2.06219	0.980405	0.0195947
	860	5971236	4	CP2	41	182934	26.3468	1.55616	0.442223	2.06181	0.980387	0.0196128
	410	5971236	2	EBOX	44	414348	28.4502	1.54656	0.436035	2.03055	0.97885	0.0211505
	992	5971236	4	ZF5	47	182934	30.3908	1.54652	0.436008	2.03041	0.978843	0.0211575
	578	5971236	2	VJUN	62	414348	40.1078	1.54583	0.435564	2.02816	0.978728	0.0212718
	444	5971236	4	CACBINDI	21	182934	13.6023	1.54385	0.434282	2.02169	0.978396	0.0216044
	992	5971236	1	ZF5	227	885234	147.064	1.54355	0.434084	2.02069	0.978344	0.021656
	545	5971236	2	NRSE	58	414348	37.8179	1.53366	0.42766	1.98823	0.976607	0.0233931
	376	5971236	2	MUSCLE	40	414348	26.0909	1.5331	0.427293	1.98638	0.976504	0.0234957
	574	5971236	2	EGR1	61	414348	39.8302	1.5315	0.426247	1.98109	0.97621	0.0237904
	576	5971236	4	ATF3	27	182934	17.6463	1.53007	0.425313	1.97637	0.975944	0.0240564
	278	5971236	4	STRA13	13	182934	8.51677	1.5264	0.422912	1.96424	0.975249	0.0247511
	444	5971236	2	CACBINDI	47	414348	30.8095	1.52551	0.422326	1.96128	0.975077	0.0249232
	428	5971236	4	HMX1	20	182934	13.1122	1.5253	0.422193	1.96061	0.975038	0.0249624
	314	5971236	1	ETF	71	885234	46.5504	1.52523	0.422144	1.96036	0.975023	0.0249768
	3147	5971236	4	CREB	147	182934	96.4111	1.52472	0.421811	1.95868	0.974925	0.0250751
	536	5971236	1	KROX	121	885234	79.4618	1.52274	0.420514	1.95212	0.974538	0.0254618
	215	5971236	4	AHRHIF	10	182934	6.58671	1.51821	0.417531	1.93705	0.973631	0.0263695
	689	5971236	4	HIF1	32	182934	21.1081	1.516	0.416078	1.92971	0.973179	0.0268212
	334	5971236	1	GC	75	885234	49.5154	1.51468	0.415204	1.9253	0.972904	0.0270961
	334	5971236	2	GC	35	414348	23.1765	1.51015	0.41221	1.91017	0.971944	0.0280557
	2383	5971236	1	SP1	530	885234	353.279	1.50023	0.405619	1.87687	0.969732	0.0302682
	1088	5971236	4	STAT3	50	182934	33.3318	1.50007	0.40551	1.87632	0.969694	0.0303058
	196	5971236	4	R	9	182934	6.00463	1.49884	0.404694	1.87219	0.96941	0.03059
	1212	5971236	2	CETS1P54	126	414348	84.1015	1.49819	0.404258	1.86999	0.969257	0.0307426
	394	5971236	1	MINI19	87	885234	58.4104	1.48946	0.398414	1.84047	0.96715	0.0328499
	910	5971236	2	STAT6	94	414348	63.1455	1.48863	0.397853	1.83763	0.966942	0.0330584
	1036	5971236	2	NRSF	107	414348	71.8887	1.48841	0.397709	1.8369	0.966888	0.033112
	223	5971236	2	CAP	23	414348	15.4741	1.48635	0.396325	1.82991	0.966368	0.0336316
	582	5971236	1	EGR	128	885234	86.2813	1.48352	0.394417	1.82027	0.965641	0.034359
	623	5971236	2	CETS168	64	414348	43.2304	1.48044	0.39234	1.80977	0.964834	0.0351655
	891	5971236	1	DEAF1	195	885234	132.09	1.47626	0.389512	1.79549	0.963712	0.036288
	498	5971236	2	PTF1BETA	51	414348	34.5565	1.47584	0.389229	1.79405	0.963598	0.0364023
	377	5971236	4	E2F1DP1R	17	182934	11.5497	1.4719	0.386552	1.78053	0.962505	0.0374946
	891	5971236	2	DEAF1	91	414348	61.8271	1.47185	0.386518	1.78036	0.962491	0.0375086
	333	5971236	2	DR4	34	414348	23.1071	1.47141	0.386221	1.77886	0.962369	0.0376315
	1992	5971236	2	USF	203	414348	138.226	1.46861	0.384315	1.76923	0.961572	0.0384281
	601	5971236	4	ARNT	27	182934	18.4122	1.46642	0.382826	1.7617	0.96094	0.0390597
	379	5971236	4	TTF1	17	182934	11.611	1.46413	0.381261	1.7538	0.960267	0.0397326
	223	5971236	4	CAP	10	182934	6.8318	1.46374	0.380997	1.75246	0.960153	0.039847
	474	5971236	2	MAZR	48	414348	32.8912	1.45936	0.377997	1.73731	0.958833	0.0411667
	227	5971236	1	ATF6	49	885234	33.6527	1.45605	0.375727	1.72584	0.957812	0.0421881
	536	5971236	2	KROX	54	414348	37.1934	1.45187	0.372853	1.71132	0.956489	0.0435114
	721	5971236	4	MEIS1BHO	32	182934	22.0885	1.44872	0.370681	1.70034	0.955467	0.0445335
	354	5971236	1	ZIC2	76	885234	52.4804	1.44816	0.370294	1.69839	0.955282	0.0447176
	512	5971236	2	OLF1	51	414348	35.528	1.43549	0.361504	1.65398	0.950934	0.0490662
	1116	5971236	2	NRF2	111	414348	77.44	1.43337	0.360027	1.64651	0.950171	0.0498291
	502	5971236	4	COMP1	22	182934	15.3792	1.4305	0.358026	1.6364	0.949122	0.0508776
	302	5971236	1	MAX	64	885234	44.7714	1.42948	0.357313	1.6328	0.948745	0.0512554
	689	5971236	1	HIF1	146	885234	102.144	1.42935	0.357223	1.63234	0.948696	0.0513036
	677	5971236	1	AP2ALPHA	143	885234	100.365	1.4248	0.354031	1.61622	0.946976	0.0530238
	665	5971236	4	IK1	29	182934	20.3729	1.42346	0.353093	1.61148	0.946462	0.053538
	567	5971236	2	NGFIC	56	414348	39.3445	1.42332	0.352995	1.61099	0.946409	0.0535914
	294	5971236	2	ATF4	29	414348	20.4009	1.42151	0.351719	1.60454	0.945702	0.0542979
	284	5971236	2	SREBP	28	414348	19.7069	1.42082	0.351233	1.60208	0.945431	0.0545687
	4874	5971236	4	E2F	212	182934	149.319	1.41978	0.3505	1.59838	0.94502	0.0549796
	315	5971236	2	HES1	31	414348	21.8581	1.41824	0.349418	1.59291	0.94441	0.0555904
	623	5971236	4	CETS168	27	182934	19.0861	1.41464	0.346874	1.58006	0.942953	0.0570468
	425	5971236	1	CACCCBIN	89	885234	63.0061	1.41256	0.345404	1.57263	0.942098	0.057902
	196	5971236	1	R	41	885234	29.0569	1.41102	0.344315	1.56713	0.941457	0.0585427
	440	5971236	1	MINI20	92	885234	65.2299	1.4104	0.343871	1.56488	0.941195	0.058805
	593	5971236	2	ETS1	58	414348	41.1487	1.40952	0.343252	1.56175	0.940827	0.0591729
	394	5971236	4	MINI19	17	182934	12.0705	1.40839	0.342446	1.55769	0.940346	0.0596539
	860	5971236	2	CP2	84	414348	59.676	1.4076	0.341887	1.55486	0.940011	0.0599894
	461	5971236	2	CMYB	45	414348	31.9891	1.40673	0.341267	1.55173	0.939637	0.0603634
	581	5971236	4	NERF	25	182934	17.7994	1.40454	0.339709	1.54385	0.938688	0.0613117
	535	5971236	4	MYOGNF1	23	182934	16.3902	1.40328	0.338811	1.53932	0.938137	0.0618631
	256	5971236	4	HFH3	11	182934	7.84278	1.40256	0.338302	1.53674	0.937822	0.0621779
	512	5971236	4	HNF4ALPH	22	182934	15.6856	1.40256	0.338302	1.53674	0.937822	0.0621779
	1492	5971236	4	MYCMAX	64	182934	45.7087	1.40017	0.336594	1.52812	0.936758	0.0632417
	537	5971236	4	ALX4	23	182934	16.4515	1.39805	0.33508	1.52047	0.935803	0.0641968
	537	5971236	4	IK3	23	182934	16.4515	1.39805	0.33508	1.52047	0.935803	0.0641968
	589	5971236	1	MIF1	122	885234	87.3191	1.39717	0.334452	1.51729	0.935404	0.0645961
	499	5971236	1	NRF1	103	885234	73.9766	1.39233	0.33098	1.49975	0.933161	0.0668392
	680	5971236	4	STAF	29	182934	20.8324	1.39206	0.330787	1.49878	0.933034	0.0669659
	469	5971236	4	GABP	20	182934	14.3682	1.39196	0.330713	1.4984	0.932986	0.0670141
	441	5971236	1	ZIC3	91	885234	65.3781	1.3919	0.330672	1.4982	0.932959	0.0670413
	582	5971236	2	AHRARNT	56	414348	40.3854	1.38664	0.326884	1.47906	0.930438	0.0695623
	326	5971236	1	RREB1	67	885234	48.3294	1.38632	0.326652	1.47789	0.930281	0.069719
	416	5971236	2	EGR3	40	414348	28.8665	1.38569	0.326197	1.47559	0.929973	0.0700274
	653	5971236	1	AP2GAMMA	134	885234	96.8071	1.3842	0.32512	1.47014	0.929239	0.0707614
	278	5971236	1	STRA13	57	885234	41.2134	1.38304	0.324287	1.46594	0.928667	0.0713327
	521	5971236	2	TEL2	50	414348	36.1525	1.38303	0.324276	1.46588	0.92866	0.0713405
	1168	5971236	2	ELK1	112	414348	81.0483	1.38189	0.323454	1.46173	0.928092	0.0719082
	756	5971236	4	TAXCREB	32	182934	23.1607	1.38165	0.323278	1.46084	0.92797	0.0720298
	449	5971236	2	MEF3	43	414348	31.1564	1.38013	0.32218	1.45529	0.927206	0.0727943
	71	5971236	4	LUN1	3	182934	2.17515	1.37922	0.321516	1.45194	0.92674	0.0732597
	421	5971236	1	SP3	86	885234	62.4131	1.37792	0.320572	1.44716	0.926074	0.0739255
	545	5971236	4	ALPHACP1	23	182934	16.6965	1.37753	0.320292	1.44575	0.925877	0.0741234
	304	5971236	2	BEL1	29	414348	21.0948	1.37475	0.318271	1.43554	0.924433	0.0755666
	546	5971236	2	PAX5	52	414348	37.8873	1.37249	0.316628	1.42724	0.923244	0.0767558
	476	5971236	4	E2F1DP2	20	182934	14.5827	1.37149	0.315898	1.42355	0.922712	0.0772882
	619	5971236	4	NFMUE1	26	182934	18.9636	1.37105	0.315575	1.42192	0.922475	0.077525
	512	5971236	1	LXR	104	885234	75.9039	1.37015	0.314923	1.41863	0.921996	0.078004
	512	5971236	1	OLF1	104	885234	75.9039	1.37015	0.314923	1.41863	0.921996	0.078004
	421	5971236	2	SP3	40	414348	29.2135	1.36923	0.31425	1.41522	0.921498	0.0785017
	581	5971236	2	NERF	55	414348	40.316	1.36422	0.310585	1.39671	0.918749	0.0812506
	718	5971236	4	PAX2	30	182934	21.9966	1.36385	0.310312	1.39532	0.918541	0.081459
	407	5971236	4	TFIII	17	182934	12.4688	1.3634	0.309984	1.39367	0.918291	0.0817087
	527	5971236	4	DBP	22	182934	16.1451	1.36264	0.309426	1.39085	0.917864	0.0821357
	499	5971236	2	NRF1	47	414348	34.6259	1.35736	0.305545	1.37124	0.91485	0.0851502
	333	5971236	1	DR4	67	885234	49.3672	1.35718	0.305407	1.37055	0.914742	0.0852583
	1110	5971236	4	S8	46	182934	34.0058	1.35271	0.30211	1.35389	0.912114	0.0878865
	1111	5971236	2	ETS	104	414348	77.093	1.34902	0.299378	1.34008	0.909891	0.0901092
	437	5971236	4	SOX9	18	182934	13.3879	1.3445	0.296022	1.32313	0.907104	0.0928964
	343	5971236	2	MTF1	32	414348	23.801	1.34448	0.296008	1.32306	0.907092	0.0929081
	494	5971236	2	PEBP	46	414348	34.279	1.34193	0.294109	1.31346	0.905486	0.0945139
	570	5971236	2	CREL	53	414348	39.5527	1.33999	0.292659	1.30613	0.904246	0.0957538
	1388	5971236	2	PAX4	129	414348	96.3142	1.33937	0.292196	1.3038	0.903849	0.0961514
	2884	5971236	2	SRF	268	414348	200.123	1.33918	0.292057	1.30309	0.903728	0.0962719
	539	5971236	2	RFX	50	414348	37.4016	1.33684	0.29031	1.29427	0.902214	0.0977863
	637	5971236	2	E2F1DP1	59	414348	44.2018	1.33479	0.288771	1.28649	0.900864	0.0991361
	1883	5971236	4	HNF4	77	182934	57.6873	1.33478	0.288768	1.28647	0.900861	0.0991389
	636	5971236	4	MEIS1	26	182934	19.4844	1.3344	0.288482	1.28503	0.900609	0.0993911
	519	5971236	2	SMAD4	48	414348	36.0138	1.33282	0.2873	1.27906	0.899562	0.100438
	539	5971236	4	RFX	22	182934	16.5127	1.33231	0.286911	1.27709	0.899215	0.100785
	855	5971236	2	SREBP1	79	414348	59.329	1.33156	0.286349	1.27426	0.898714	0.101286
	71	5971236	1	FOXP1	14	885234	10.5257	1.33007	0.285235	1.26862	0.897712	0.102288
	860	5971236	4	E2A	35	182934	26.3468	1.32843	0.283999	1.26238	0.896594	0.103406
	1032	5971236	2	LMO2COM	95	414348	71.6112	1.32661	0.282626	1.25544	0.895341	0.104659
	425	5971236	2	CACCCBIN	39	414348	29.491	1.32244	0.279475	1.23952	0.892424	0.107576
	4874	5971236	2	E2F	447	414348	338.21	1.32166	0.278891	1.23657	0.891877	0.108123
	3063	5971236	4	AP4	124	182934	93.8377	1.32143	0.278715	1.23568	0.891712	0.108288
	535	5971236	2	MYOGNF1	49	414348	37.124	1.3199	0.277557	1.22983	0.890619	0.109381
	557	5971236	2	AP1FJ	51	414348	38.6506	1.31951	0.277263	1.22835	0.890342	0.109658
	470	5971236	2	WHN	43	414348	32.6136	1.31847	0.27647	1.22434	0.889588	0.110412
	1992	5971236	1	USF	389	885234	295.313	1.31724	0.275542	1.21965	0.888701	0.111299
	471	5971236	2	VBP	43	414348	32.683	1.31567	0.274345	1.2136	0.88755	0.11245
	384	5971236	2	GCM	35	414348	26.646	1.31352	0.272709	1.20533	0.885963	0.114037
	825	5971236	2	HEN1	75	414348	57.2473	1.31011	0.270108	1.19219	0.883407	0.116593
	363	5971236	2	XBP1	33	414348	25.1888	1.31011	0.270108	1.19219	0.883407	0.116593
	424	5971236	4	BRACH	17	182934	12.9896	1.30874	0.269064	1.18692	0.88237	0.11763
	294	5971236	1	ATF4	57	885234	43.5854	1.30778	0.268329	1.18321	0.881636	0.118364
	485	5971236	2	HNF3B	44	414348	33.6545	1.3074	0.268044	1.18177	0.881351	0.118649
	315	5971236	1	HES1	61	885234	46.6987	1.30625	0.267158	1.17729	0.880461	0.119539
	470	5971236	1	WHN	91	885234	69.6774	1.30602	0.266984	1.17641	0.880285	0.119715
	1451	5971236	4	NF1	58	182934	44.4526	1.30476	0.266019	1.17153	0.879308	0.120692
	1978	5971236	4	MYB	79	182934	60.5977	1.30368	0.26519	1.16735	0.878465	0.121535
	354	5971236	2	ZIC2	32	414348	24.5643	1.3027	0.264442	1.16357	0.8777	0.1223
	727	5971236	4	MEIS1AHO	29	182934	22.2723	1.30207	0.263953	1.1611	0.877199	0.122801
	3219	5971236	1	E2F1	621	885234	477.216	1.3013	0.263362	1.15811	0.876591	0.123409
	363	5971236	1	XBP1	70	885234	53.8146	1.30076	0.26295	1.15603	0.876165	0.123835
	519	5971236	1	SMAD4	100	885234	76.9416	1.29969	0.262124	1.15185	0.875309	0.124691
	434	5971236	2	LFA1	39	414348	30.1155	1.29501	0.25852	1.13365	0.871529	0.128471
	469	5971236	1	GABP	90	885234	69.5291	1.29442	0.258064	1.13134	0.871045	0.128955
	580	5971236	4	NKX22	23	182934	17.7688	1.2944	0.25805	1.13127	0.87103	0.12897
	454	5971236	4	ZIC1	18	182934	13.9087	1.29416	0.257858	1.1303	0.870826	0.129174
	858	5971236	4	TAL1ALPH	34	182934	26.2856	1.29349	0.25734	1.12769	0.870274	0.129726
	454	5971236	1	ZIC1	87	885234	67.3054	1.29262	0.256668	1.12429	0.869555	0.130445
	1194	5971236	2	NFKAPPAB	107	414348	82.8524	1.29145	0.255768	1.11974	0.868588	0.131412
	860	5971236	2	E2A	77	414348	59.676	1.2903	0.254876	1.11524	0.867625	0.132375
	537	5971236	2	ROAZ	48	414348	37.2628	1.28815	0.253206	1.1068	0.865809	0.134191
	931	5971236	2	E47	83	414348	64.6027	1.28478	0.250584	1.09355	0.862924	0.137076
	1492	5971236	1	MYCMAX	284	885234	221.189	1.28397	0.249959	1.09039	0.862229	0.137771
	611	5971236	4	GATA6	24	182934	18.7185	1.28215	0.248541	1.08323	0.860646	0.139354
	382	5971236	4	AP3	15	182934	11.7029	1.28173	0.248213	1.08157	0.860279	0.139721
	485	5971236	4	HNF3B	19	182934	14.8584	1.27874	0.245874	1.06975	0.857635	0.142365
	485	5971236	4	MAF	19	182934	14.8584	1.27874	0.245874	1.06975	0.857635	0.142365
	614	5971236	4	TITF1	24	182934	18.8104	1.27589	0.243643	1.05848	0.855081	0.144919
	1229	5971236	4	PR	48	182934	37.6515	1.27485	0.242829	1.05437	0.854142	0.145858
	454	5971236	2	ZIC1	40	414348	31.5034	1.26971	0.238785	1.03394	0.849417	0.150583
	441	5971236	1	MYOGENIN	83	885234	65.3781	1.26954	0.238653	1.03327	0.849261	0.150739
	283	5971236	4	CHCH	11	182934	8.66995	1.26875	0.238032	1.03013	0.848526	0.151474
	849	5971236	4	PAX8	33	182934	26.0099	1.26875	0.238032	1.03013	0.848526	0.151474
	367	5971236	1	NMYC	69	885234	54.4076	1.2682	0.237602	1.02796	0.848015	0.151985
	478	5971236	2	XPF1	42	414348	33.1687	1.26625	0.236062	1.02018	0.846178	0.153822
	825	5971236	4	HEN1	32	182934	25.2746	1.26609	0.235936	1.01954	0.846027	0.153973
	284	5971236	4	SREBP	11	182934	8.70059	1.26428	0.234505	1.01231	0.844305	0.155695
	545	5971236	1	NRSE	102	885234	80.7961	1.26244	0.233044	1.00493	0.842535	0.157465
	537	5971236	2	IK3	47	414348	37.2628	1.26131	0.232153	1.00042	0.841447	0.158553
	1113	5971236	4	CDP	43	182934	34.0977	1.26108	0.23197	0.9995	0.841224	0.158776
	1006	5971236	2	LBP1	88	414348	69.807	1.26062	0.231602	0.997645	0.840774	0.159226
	544	5971236	4	SOX	21	182934	16.6659	1.26006	0.231157	0.995395	0.840228	0.159772
	544	5971236	4	SOX5	21	182934	16.6659	1.26006	0.231157	0.995395	0.840228	0.159772
	183	5971236	2	CRX	16	414348	12.6985	1.25999	0.231106	0.995135	0.840165	0.159835
	519	5971236	4	POU1F1	20	182934	15.9	1.25786	0.229412	0.986579	0.838075	0.161925
	619	5971236	2	E12	54	414348	42.9528	1.25719	0.228882	0.983899	0.837417	0.162583
	619	5971236	2	NFMUE1	54	414348	42.9528	1.25719	0.228882	0.983899	0.837417	0.162583
	1434	5971236	2	RFX1	125	414348	99.5062	1.2562	0.228094	0.979917	0.836437	0.163563
	1086	5971236	1	GEN	202	885234	160.999	1.25466	0.226868	0.973726	0.834904	0.165096
	242	5971236	1	MYC	45	885234	35.8764	1.25431	0.226582	0.972279	0.834544	0.165456
	581	5971236	1	NERF	108	885234	86.1331	1.25387	0.226238	0.97054	0.834111	0.165889
	339	5971236	4	FAC1	13	182934	10.3856	1.25174	0.224533	0.961927	0.831957	0.168043
	403	5971236	2	TCF11MAF	35	414348	27.9644	1.25159	0.224415	0.961328	0.831806	0.168194
	576	5971236	2	EGR2	50	414348	39.969	1.25097	0.223918	0.958821	0.831176	0.168824
	3147	5971236	2	CREB	273	414348	218.372	1.25016	0.22327	0.955545	0.830349	0.169651
	470	5971236	4	WHN	18	182934	14.3989	1.2501	0.223223	0.955307	0.830289	0.169711
	392	5971236	2	SPZ1	34	414348	27.2011	1.24995	0.223102	0.954695	0.830134	0.169866
	637	5971236	1	E2F1DP1	118	885234	94.4351	1.24954	0.222772	0.95303	0.829713	0.170287
	337	5971236	3	CDX	145	2056764	116.078	1.24916	0.222471	0.951508	0.829327	0.170673
	183	5971236	4	CRX	7	182934	5.60636	1.24858	0.222008	0.949168	0.828732	0.171268
	358	5971236	2	ZID	31	414348	24.8419	1.24789	0.221457	0.946386	0.828024	0.171976
	471	5971236	4	VBP	18	182934	14.4295	1.24744	0.221097	0.944569	0.82756	0.17244
	860	5971236	1	E2A	159	885234	127.495	1.24711	0.220829	0.943212	0.827214	0.172786
	1179	5971236	4	FXR	45	182934	36.1197	1.24586	0.219824	0.938136	0.825913	0.174087
	1441	5971236	4	NFKB	55	182934	44.1463	1.24586	0.219824	0.938136	0.825913	0.174087
	601	5971236	1	ARNT	111	885234	89.0981	1.24582	0.219792	0.937975	0.825871	0.174129
	734	5971236	4	AIRE	28	182934	22.4867	1.24518	0.219279	0.935382	0.825204	0.174796
	1441	5971236	1	NFKB	266	885234	213.628	1.24516	0.219261	0.935289	0.82518	0.17482
	382	5971236	2	FREAC7	33	414348	26.5072	1.24494	0.21909	0.934426	0.824958	0.175042
	656	5971236	4	NFE2	25	182934	20.0971	1.24396	0.218299	0.930428	0.823925	0.176075
	394	5971236	2	CHOP	34	414348	27.3399	1.2436	0.218013	0.928982	0.823551	0.176449
	452	5971236	2	LPOLYA	39	414348	31.3646	1.24344	0.217882	0.928325	0.82338	0.17662
	499	5971236	4	NRF1	19	182934	15.2873	1.24286	0.217417	0.925971	0.82277	0.17723
	394	5971236	4	CHOP	15	182934	12.0705	1.2427	0.217283	0.925296	0.822594	0.177406
	570	5971236	1	CREL	105	885234	84.5023	1.24257	0.217181	0.924782	0.82246	0.17754
	557	5971236	2	E2F4DP2	48	414348	38.6506	1.2419	0.216639	0.922041	0.821746	0.178254
	947	5971236	4	FOXO1	36	182934	29.0122	1.24086	0.215804	0.917821	0.820644	0.179356
	302	5971236	2	DELTAEF1	26	414348	20.956	1.2407	0.215673	0.917159	0.82047	0.17953
	310	5971236	1	CREBP1CJ	57	885234	45.9574	1.24028	0.215336	0.91546	0.820025	0.179975
	756	5971236	2	TAXCREB	65	414348	52.4593	1.23905	0.214349	0.910471	0.818713	0.181287
	665	5971236	2	IK1	57	414348	46.1448	1.23524	0.211267	0.894901	0.81458	0.18542
	71	5971236	1	LUN1	13	885234	10.5257	1.23507	0.211127	0.894191	0.81439	0.18561
	410	5971236	1	EBOX	75	885234	60.7824	1.23391	0.210188	0.889449	0.813119	0.186881
	1682	5971236	2	MYOD	144	414348	116.715	1.23377	0.210077	0.88889	0.812969	0.187031
	1032	5971236	4	LMO2COM	39	182934	31.6162	1.23354	0.209891	0.88795	0.812716	0.187284
	477	5971236	4	ERR1	18	182934	14.6133	1.23175	0.208439	0.880612	0.810736	0.189264
	557	5971236	4	AP1FJ	21	182934	17.0642	1.23065	0.207541	0.876074	0.809505	0.190495
	656	5971236	2	CDPCR1	56	414348	45.5203	1.23022	0.207194	0.874321	0.809028	0.190972
	770	5971236	4	HOXA4	29	182934	23.5896	1.22935	0.206489	0.87076	0.808057	0.191943
	680	5971236	2	STAF	58	414348	47.1856	1.22919	0.206353	0.870073	0.80787	0.19213
	478	5971236	4	XPF1	18	182934	14.6439	1.22918	0.206345	0.870031	0.807858	0.192142
	1753	5971236	4	STAT5A	66	182934	53.7047	1.22894	0.206155	0.86907	0.807596	0.192404
	558	5971236	4	FREAC4	21	182934	17.0948	1.22844	0.205747	0.867011	0.807032	0.192968
	638	5971236	4	CDPCR3HD	24	182934	19.5457	1.22789	0.205299	0.864748	0.806412	0.193588
	851	5971236	4	PAX3	32	182934	26.0711	1.22741	0.204908	0.862769	0.805868	0.194132
	638	5971236	1	CDPCR3HD	116	885234	94.5833	1.22643	0.204109	0.858735	0.804757	0.195243
	447	5971236	2	E4F1	38	414348	31.0176	1.22511	0.203031	0.853285	0.803249	0.196751
	826	5971236	4	TAL1	31	182934	25.3052	1.22504	0.202976	0.853011	0.803173	0.196827
	215	5971236	1	AHRHIF	39	885234	31.8737	1.22358	0.201781	0.846971	0.801494	0.198506
	589	5971236	2	MIF1	50	414348	40.8711	1.22336	0.2016	0.846056	0.801239	0.198761
	546	5971236	1	PAX5	99	885234	80.9443	1.22306	0.201358	0.844835	0.800899	0.199101
	1121	5971236	4	CHX10	42	182934	34.3428	1.22296	0.201277	0.844425	0.800784	0.199216
	1362	5971236	4	YY1	51	182934	41.7261	1.22226	0.2007	0.84151	0.799969	0.200031
	561	5971236	4	T3R	21	182934	17.1867	1.22187	0.200385	0.83992	0.799523	0.200477
	619	5971236	1	E12	112	885234	91.7666	1.22049	0.199251	0.834188	0.797912	0.202088
	535	5971236	4	IK2	20	182934	16.3902	1.22024	0.199049	0.83317	0.797626	0.202374
	1088	5971236	2	STAT3	92	414348	75.497	1.21859	0.197695	0.826328	0.795691	0.204309
	515	5971236	1	AHR	93	885234	76.3486	1.2181	0.19729	0.82428	0.79511	0.20489
	402	5971236	4	P300	15	182934	12.3156	1.21797	0.197182	0.823735	0.794955	0.205045
	71	5971236	2	LUN1	6	414348	4.92674	1.21784	0.197083	0.823233	0.794812	0.205188
	1984	5971236	4	NFY	74	182934	60.7816	1.21747	0.196779	0.821697	0.794375	0.205625
	403	5971236	2	E2F4DP1	34	414348	27.9644	1.21583	0.195427	0.814868	0.792426	0.207574
	1111	5971236	1	ETS	200	885234	164.705	1.21429	0.194159	0.80846	0.790587	0.209413
	1640	5971236	4	STAT1	61	182934	50.2428	1.2141	0.194006	0.807689	0.790365	0.209635
	458	5971236	4	BACH1	17	182934	14.0312	1.21158	0.191928	0.797189	0.787329	0.212671
	668	5971236	2	VMAF	56	414348	46.353	1.20812	0.189067	0.782732	0.783108	0.216892
	4874	5971236	1	E2F	872	885234	722.569	1.20681	0.187976	0.777224	0.781487	0.218513
	633	5971236	2	EBF	53	414348	43.9243	1.20662	0.187825	0.776456	0.78126	0.21874
	1434	5971236	4	RFX1	53	182934	43.9318	1.20641	0.187653	0.775588	0.781004	0.218996
	442	5971236	2	E4BP4	37	414348	30.6707	1.20636	0.187611	0.775378	0.780942	0.219058
	812	5971236	1	MZF1	145	885234	120.379	1.20453	0.186091	0.767696	0.778666	0.221334
	633	5971236	1	EBF	113	885234	93.8421	1.20415	0.185775	0.766099	0.778191	0.221809
	461	5971236	4	CMYB	17	182934	14.1231	1.2037	0.185399	0.764202	0.777627	0.222373
	1194	5971236	1	NFKAPPAB	213	885234	177.01	1.20332	0.185085	0.762615	0.777154	0.222846
	1303	5971236	4	GATA3	48	182934	39.9185	1.20245	0.18436	0.758953	0.77606	0.22394
	788	5971236	4	POU3F2	29	182934	24.1411	1.20127	0.183382	0.754008	0.774578	0.225422
	1168	5971236	1	ELK1	208	885234	173.156	1.20123	0.183347	0.753834	0.774526	0.225474
	240	5971236	2	PAX9	20	414348	16.6538	1.20093	0.183096	0.752567	0.774145	0.225855
	653	5971236	4	AP2GAMMA	24	182934	20.0052	1.19969	0.18206	0.747334	0.772569	0.227431
	1116	5971236	4	NRF2	41	182934	34.1896	1.19919	0.18165	0.745258	0.771942	0.228058
	557	5971236	1	E2F4DP2	99	885234	82.5751	1.19891	0.181412	0.744056	0.771579	0.228421
	1180	5971236	2	ATF	98	414348	81.881	1.19686	0.179701	0.735411	0.768955	0.231045
	956	5971236	4	COUP	35	182934	29.2879	1.19503	0.178174	0.727697	0.7666	0.2334
	1363	5971236	2	GR	113	414348	94.5795	1.19476	0.177947	0.726552	0.76625	0.23375
	438	5971236	4	NKX3A	16	182934	13.4185	1.19238	0.175954	0.716478	0.763152	0.236848
	278	5971236	2	STRA13	23	414348	19.2906	1.19229	0.175876	0.716087	0.763031	0.236969
	1451	5971236	2	NF1	120	414348	100.686	1.19183	0.175487	0.714118	0.762423	0.237577
	1682	5971236	1	MYOD	297	885234	249.356	1.19107	0.174851	0.710905	0.761428	0.238572
	1206	5971236	4	VMYB	44	182934	36.9469	1.1909	0.174709	0.71019	0.761207	0.238793
	1837	5971236	4	AP2	67	182934	56.2781	1.19052	0.174387	0.708565	0.760703	0.239297
	521	5971236	4	TEL2	19	182934	15.9613	1.19038	0.174273	0.707986	0.760523	0.239477
	485	5971236	2	MAF	40	414348	33.6545	1.18855	0.172734	0.700209	0.758102	0.241898
	558	5971236	2	FREAC4	46	414348	38.72	1.18802	0.172285	0.697945	0.757394	0.242606
	440	5971236	4	MINI20	16	182934	13.4798	1.18696	0.171398	0.69346	0.75599	0.24401
	1045	5971236	2	E2	86	414348	72.5132	1.18599	0.170578	0.689319	0.754689	0.245311
	358	5971236	4	ZID	13	182934	10.9676	1.18531	0.17	0.686398	0.753769	0.246231
	1212	5971236	4	CETS1P54	44	182934	37.1307	1.185	0.169746	0.685116	0.753365	0.246635
	377	5971236	2	E2F1DP1R	31	414348	26.1603	1.185	0.169745	0.685109	0.753363	0.246637
	496	5971236	4	GRE	18	182934	15.1954	1.18457	0.16938	0.683263	0.75278	0.24722
	860	5971236	1	CP2	151	885234	127.495	1.18436	0.169205	0.682379	0.7525	0.2475
	524	5971236	4	XFD3	19	182934	16.0532	1.18357	0.168531	0.678976	0.751423	0.248577
	3147	5971236	1	CREB	552	885234	466.542	1.18317	0.1682	0.677305	0.750894	0.249106
	469	5971236	4	FOXO3	17	182934	14.3682	1.18317	0.168194	0.677275	0.750884	0.249116
	1408	5971236	4	OCT	51	182934	43.1353	1.18233	0.167484	0.673685	0.749744	0.250256
	512	5971236	2	LXR	42	414348	35.528	1.18217	0.167348	0.672998	0.749526	0.250474
	1434	5971236	1	RFX1	251	885234	212.59	1.18068	0.166087	0.666628	0.747495	0.252505
	653	5971236	1	LEF1TCF1	114	885234	96.8071	1.1776	0.163479	0.653448	0.743266	0.256734
	514	5971236	2	STAT4	42	414348	35.6668	1.17757	0.163449	0.653301	0.743219	0.256781
	424	5971236	1	HTF	74	885234	62.8579	1.17726	0.163189	0.651984	0.742794	0.257206
	576	5971236	2	ATF3	47	414348	39.969	1.17591	0.162043	0.646195	0.740923	0.259077
	1362	5971236	2	YY1	111	414348	94.5101	1.17448	0.160824	0.640034	0.738925	0.261075
	2724	5971236	4	EVI1	98	182934	83.4521	1.17433	0.160695	0.639382	0.738713	0.261287
	891	5971236	4	DEAF1	32	182934	27.2966	1.17231	0.158975	0.630695	0.73588	0.26412
	449	5971236	1	MEF3	78	885234	66.5641	1.1718	0.158543	0.628512	0.735166	0.264834
	461	5971236	1	CMYB	80	885234	68.3431	1.17056	0.157486	0.623169	0.733413	0.266587
	251	5971236	4	ACAAT	9	182934	7.6896	1.17041	0.157355	0.622511	0.733197	0.266803
	3101	5971236	4	GATA1	111	182934	95.0018	1.1684	0.155634	0.613814	0.730331	0.269669
	559	5971236	4	HOXA3	20	182934	17.1255	1.16785	0.155167	0.611452	0.72955	0.27045
	3063	5971236	1	AP4	530	885234	454.089	1.16717	0.154584	0.608509	0.728575	0.271425
	3063	5971236	2	AP4	248	414348	212.544	1.16682	0.154282	0.60698	0.728068	0.271932
	280	5971236	4	FOXM1	10	182934	8.57804	1.16577	0.153379	0.602421	0.726553	0.273447
	851	5971236	1	PAX3	147	885234	126.161	1.16518	0.152878	0.599887	0.725709	0.274291
	718	5971236	2	PAX2	58	414348	49.8225	1.16413	0.151976	0.595333	0.72419	0.27581
	910	5971236	1	STAT6	157	885234	134.907	1.16376	0.151658	0.593726	0.723652	0.276348
	626	5971236	1	CREBATF	108	885234	92.8043	1.16374	0.151638	0.593624	0.723618	0.276382
	161	5971236	2	ARP1	13	414348	11.1719	1.16363	0.151548	0.593169	0.723466	0.276534
	421	5971236	4	SP3	15	182934	12.8977	1.163	0.151001	0.590406	0.722541	0.277459
	447	5971236	1	E4F1	77	885234	66.2676	1.16196	0.150104	0.585873	0.72102	0.27898
	755	5971236	1	VDR	130	885234	111.929	1.16146	0.149674	0.5837	0.720289	0.279711
	517	5971236	1	ELF1	89	885234	76.6451	1.1612	0.149451	0.582572	0.719909	0.280091
	1206	5971236	2	VMYB	97	414348	83.6851	1.15911	0.14765	0.573472	0.716837	0.283163
	659	5971236	2	ER	53	414348	45.7284	1.15902	0.147571	0.573077	0.716704	0.283296
	582	5971236	1	AHRARNT	100	885234	86.2813	1.159	0.147557	0.573004	0.716679	0.283321
	1978	5971236	2	MYB	159	414348	137.255	1.15843	0.147066	0.570522	0.715838	0.284162
	1451	5971236	1	NF1	249	885234	215.11	1.15755	0.146302	0.566662	0.714528	0.285472
	677	5971236	4	AP2ALPHA	24	182934	20.7405	1.15716	0.145966	0.564967	0.713952	0.286048
	508	5971236	4	ATATA	18	182934	15.563	1.15659	0.145474	0.56248	0.713106	0.286894
	665	5971236	1	IK1	114	885234	98.5861	1.15635	0.145269	0.561442	0.712752	0.287248
	5565	5971236	4	AP1	197	182934	170.489	1.1555	0.144535	0.557737	0.711488	0.288512
	368	5971236	1	GCNF	63	885234	54.5559	1.15478	0.143909	0.554572	0.710406	0.289594
	2884	5971236	4	SRF	102	182934	88.3538	1.15445	0.143623	0.553128	0.709912	0.290088
	437	5971236	2	PU1	35	414348	30.3237	1.15421	0.143418	0.552091	0.709557	0.290443
	392	5971236	1	SPZ1	67	885234	58.1139	1.15291	0.142288	0.546382	0.707598	0.292402
	425	5971236	4	PXR	15	182934	13.0202	1.15205	0.141545	0.542627	0.706307	0.293693
	567	5971236	4	CEBPGAMM	20	182934	17.3705	1.15137	0.140957	0.539656	0.705283	0.294717
	626	5971236	2	CREBATF	50	414348	43.4386	1.15105	0.140676	0.538236	0.704793	0.295207
	1441	5971236	2	NFKB	115	414348	99.9919	1.15009	0.139843	0.534027	0.703338	0.296662
	614	5971236	2	TITF1	49	414348	42.6059	1.15008	0.139828	0.533955	0.703314	0.296686
	326	5971236	2	PADS	26	414348	22.6214	1.14936	0.139202	0.530791	0.702218	0.297782
	570	5971236	1	ATF1	97	885234	84.5023	1.1479	0.137932	0.524373	0.69999	0.30001
	339	5971236	2	FAC1	27	414348	23.5234	1.14779	0.13784	0.523908	0.699829	0.300171
	535	5971236	1	IK2	91	885234	79.3136	1.14734	0.13745	0.521938	0.699143	0.300857
	402	5971236	2	P300	32	414348	27.895	1.14716	0.137287	0.521114	0.698856	0.301144
	867	5971236	2	TBX5	69	414348	60.1617	1.14691	0.137071	0.520021	0.698476	0.301524
	223	5971236	5	FOX	104	2431956	90.8231	1.14508	0.135477	0.511971	0.695664	0.304336
	428	5971236	2	HMX1	34	414348	29.6992	1.14481	0.13524	0.510774	0.695245	0.304755
	466	5971236	2	PAX	37	414348	32.336	1.14423	0.134735	0.508222	0.694351	0.305649
	441	5971236	2	MYOGENIN	35	414348	30.6013	1.14374	0.134306	0.506054	0.693591	0.306409
	441	5971236	2	ZIC3	35	414348	30.6013	1.14374	0.134306	0.506054	0.693591	0.306409
	578	5971236	1	VJUN	98	885234	85.6883	1.14368	0.134251	0.505774	0.693492	0.306508
	416	5971236	2	SEF1	33	414348	28.8665	1.14319	0.133825	0.503624	0.692737	0.307263
	537	5971236	1	ALX4	91	885234	79.6101	1.14307	0.133719	0.503085	0.692548	0.307452
	517	5971236	2	ELF1	41	414348	35.875	1.14286	0.133532	0.502143	0.692217	0.307783
	5565	5971236	2	AP1	441	414348	386.159	1.14202	0.132796	0.498422	0.690907	0.309093
	675	5971236	1	ETS2	114	885234	100.069	1.13922	0.130343	0.48603	0.686527	0.313473
	402	5971236	4	LDSPOLYA	14	182934	12.3156	1.13677	0.128189	0.475147	0.682659	0.317341
	576	5971236	1	ATF3	97	885234	85.3918	1.13594	0.127461	0.471466	0.681346	0.318654
	546	5971236	4	HAND1E47	19	182934	16.7272	1.13588	0.127404	0.47118	0.681244	0.318756
	965	5971236	2	PAX6	76	414348	66.962	1.13497	0.126608	0.46716	0.679807	0.320193
	546	5971236	2	HAND1E47	43	414348	37.8873	1.13494	0.126584	0.467038	0.679764	0.320236
	2589	5971236	4	AR	90	182934	79.3163	1.1347	0.126366	0.465938	0.67937	0.32063
	851	5971236	2	PAX3	67	414348	59.0515	1.1346	0.126284	0.465519	0.67922	0.32078
	434	5971236	1	LFA1	73	885234	64.3404	1.13459	0.126272	0.465462	0.6792	0.3208
	826	5971236	2	TAL1	65	414348	57.3167	1.13405	0.125796	0.463054	0.678337	0.321663
	403	5971236	4	TCF11MAF	14	182934	12.3463	1.13395	0.125705	0.462594	0.678172	0.321828
	340	5971236	5	TAACC	157	2431956	138.475	1.13378	0.125558	0.461855	0.677907	0.322093
	619	5971236	1	FOXP3	104	885234	91.7666	1.13331	0.125143	0.459756	0.677154	0.322846
	375	5971236	1	TFIIA	63	885234	55.5936	1.13322	0.125066	0.459367	0.677015	0.322985
	256	5971236	1	HFH3	43	885234	37.9519	1.13301	0.12488	0.458427	0.676677	0.323323
	458	5971236	2	BACH1	36	414348	31.7809	1.13276	0.124653	0.45728	0.676265	0.323735
	661	5971236	1	EFC	111	885234	97.9931	1.13273	0.124634	0.457183	0.67623	0.32377
	1349	5971236	2	RSRFC4	106	414348	93.608	1.13238	0.124323	0.455615	0.675667	0.324333
	675	5971236	2	ETS2	53	414348	46.8387	1.13154	0.123582	0.451871	0.674319	0.325681
	535	5971236	2	IK2	42	414348	37.124	1.13134	0.123406	0.45098	0.673998	0.326002
	161	5971236	1	ARP1	27	885234	23.8682	1.13121	0.12329	0.450393	0.673786	0.326214
	680	5971236	1	STAF	114	885234	100.81	1.13084	0.122963	0.448742	0.673191	0.326809
	561	5971236	2	T3R	44	414348	38.9282	1.13029	0.122472	0.44626	0.672295	0.327705
	855	5971236	1	SREBP1	143	885234	126.754	1.12817	0.1206	0.436805	0.668874	0.331126
	1180	5971236	1	ATF	197	885234	174.935	1.12613	0.118791	0.427664	0.665552	0.334448
	551	5971236	4	BACH2	19	182934	16.8804	1.12557	0.118288	0.425122	0.664626	0.335374
	1161	5971236	4	P53	40	182934	35.5682	1.1246	0.117426	0.420768	0.663038	0.336962
	755	5971236	4	VDR	26	182934	23.1301	1.12408	0.116963	0.418425	0.662182	0.337818
	1388	5971236	1	PAX4	231	885234	205.771	1.12261	0.115656	0.411822	0.659765	0.340235
	619	5971236	1	NFMUE1	103	885234	91.7666	1.12241	0.115481	0.410939	0.659441	0.340559
	565	5971236	1	STAT5B	94	885234	83.7611	1.12224	0.115326	0.410158	0.659155	0.340845
	424	5971236	2	HTF	33	414348	29.4216	1.12162	0.114777	0.407383	0.658137	0.341863
	223	5971236	1	CAP	37	885234	33.0597	1.11919	0.112603	0.3964	0.654095	0.345905
	428	5971236	1	HMX1	71	885234	63.4509	1.11898	0.112414	0.395443	0.653742	0.346258
	567	5971236	1	NGFIC	94	885234	84.0576	1.11828	0.111793	0.392304	0.652583	0.347417
	1168	5971236	4	ELK1	40	182934	35.7827	1.11786	0.111415	0.390396	0.651878	0.348122
	477	5971236	2	AML	37	414348	33.0993	1.11785	0.111404	0.390343	0.651858	0.348142
	643	5971236	4	LEF1	22	182934	19.6989	1.11682	0.110482	0.385679	0.650133	0.349867
	585	5971236	4	CDX2	20	182934	17.922	1.11595	0.109704	0.381752	0.648677	0.351323
	702	5971236	4	NKX61	24	182934	21.5064	1.11595	0.109704	0.381752	0.648677	0.351323
	1551	5971236	4	GATA2	53	182934	47.5162	1.11541	0.109221	0.379308	0.647771	0.352229
	849	5971236	4	NKX62	29	182934	26.0099	1.11496	0.10882	0.377287	0.64702	0.35298
	410	5971236	4	EBOX	14	182934	12.5607	1.11459	0.108484	0.375587	0.646388	0.353612
	666	5971236	1	MMEF2	110	885234	98.7343	1.1141	0.108048	0.373384	0.645568	0.354432
	586	5971236	4	NCX	20	182934	17.9526	1.11404	0.107996	0.373123	0.645471	0.354529
	545	5971236	1	ALPHACP1	90	885234	80.7961	1.11392	0.107881	0.372541	0.645255	0.354745
	521	5971236	1	TEL2	86	885234	77.2381	1.11344	0.107454	0.370385	0.644452	0.355548
	479	5971236	2	HSF2	37	414348	33.2381	1.11318	0.10722	0.369202	0.644012	0.355988
	1006	5971236	1	LBP1	166	885234	149.139	1.11305	0.107108	0.368633	0.643799	0.356201
	880	5971236	4	CAAT	30	182934	26.9596	1.11278	0.106859	0.367378	0.643331	0.356669
	622	5971236	2	SMAD3	48	414348	43.161	1.11212	0.106264	0.36437	0.642209	0.357791
	635	5971236	2	SF1	49	414348	44.0631	1.11204	0.106198	0.364038	0.642085	0.357915
	251	5971236	3	ACAAT	96	2056764	86.4558	1.11039	0.104715	0.356546	0.639284	0.360716
	429	5971236	3	TCF11	164	2056764	147.767	1.10986	0.10423	0.354091	0.638365	0.361635
	572	5971236	2	GATA	44	414348	39.6915	1.10855	0.103054	0.34815	0.636136	0.363864
	589	5971236	4	MIF1	20	182934	18.0445	1.10837	0.10289	0.347323	0.635825	0.364175
	648	5971236	4	TST1	22	182934	19.852	1.1082	0.102736	0.346543	0.635533	0.364467
	481	5971236	1	OSF2	79	885234	71.3081	1.10787	0.102438	0.345038	0.634967	0.365033
	442	5971236	4	E4BP4	15	182934	13.5411	1.10774	0.102324	0.344464	0.634751	0.365249
	337	5971236	5	HFH4	152	2431956	137.253	1.10745	0.102056	0.343108	0.634241	0.365759
	388	5971236	3	CDPCR3	148	2056764	133.645	1.10741	0.102027	0.342963	0.634187	0.365813
	619	5971236	4	E12	21	182934	18.9636	1.10738	0.102001	0.342831	0.634137	0.365863
	329	5971236	1	DEC	54	885234	48.7742	1.10714	0.101783	0.341733	0.633724	0.366276
	745	5971236	3	POU6F1	284	2056764	256.612	1.10673	0.10141	0.339846	0.633014	0.366986
	494	5971236	1	PEBP	81	885234	73.2354	1.10602	0.100771	0.336616	0.631797	0.368203
	482	5971236	1	XFD1	79	885234	71.4564	1.10557	0.100361	0.334545	0.631016	0.368984
	598	5971236	5	HP1SITEF	269	2431956	243.553	1.10448	0.0993787	0.329582	0.629142	0.370858
	623	5971236	1	CETS168	102	885234	92.3596	1.10438	0.0992835	0.329101	0.62896	0.37104
	1125	5971236	1	CREBP1	184	885234	166.781	1.10324	0.0982546	0.323903	0.626994	0.373006
	379	5971236	2	TTF1	29	414348	26.2991	1.1027	0.0977626	0.321417	0.626053	0.373947
	722	5971236	3	HNF6	274	2056764	248.689	1.10178	0.096923	0.317175	0.624445	0.375555
	1125	5971236	2	CREBP1	86	414348	78.0645	1.10165	0.096812	0.316614	0.624232	0.375768
	1363	5971236	4	GR	46	182934	41.7567	1.10162	0.0967818	0.316461	0.624174	0.375826
	496	5971236	1	GRE	81	885234	73.5319	1.10156	0.0967304	0.316202	0.624075	0.375925
	812	5971236	2	MZF1	62	414348	56.3452	1.10036	0.0956371	0.310678	0.621977	0.378023
	475	5971236	3	XFD2	180	2056764	163.612	1.10017	0.0954621	0.309794	0.621641	0.378359
	650	5971236	3	CLOX	246	2056764	223.889	1.09876	0.0941792	0.303312	0.619174	0.380826
	713	5971236	4	APOLYA	24	182934	21.8434	1.09873	0.0941562	0.303195	0.61913	0.38087
	485	5971236	1	HNF3B	79	885234	71.9011	1.09873	0.0941562	0.303195	0.619129	0.380871
	551	5971236	2	BACH2	42	414348	38.2343	1.09849	0.0939378	0.302092	0.618709	0.381291
	1162	5971236	4	TAL1BETA	39	182934	35.5989	1.09554	0.0912475	0.288499	0.613518	0.386482
	447	5971236	4	CEBPA	15	182934	13.6942	1.09535	0.0910754	0.28763	0.613185	0.386815
	483	5971236	3	ZTA	182	2056764	166.367	1.09397	0.0898101	0.281237	0.610736	0.389264
	1036	5971236	1	NRSF	168	885234	153.587	1.09384	0.0896988	0.280674	0.61052	0.38948
	527	5971236	2	DBP	40	414348	36.5689	1.09383	0.0896819	0.280589	0.610487	0.389513
	448	5971236	2	PPAR	34	414348	31.087	1.0937	0.0895703	0.280025	0.610271	0.389729
	388	5971236	4	CDPCR3	13	182934	11.8867	1.09366	0.0895278	0.27981	0.610189	0.389811
	1194	5971236	4	NFKAPPAB	40	182934	36.5792	1.09352	0.0893989	0.279159	0.609939	0.390061
	448	5971236	4	PPAR	15	182934	13.7249	1.09291	0.0888408	0.276339	0.608856	0.391144
	1255	5971236	4	PPARG	42	182934	38.448	1.09238	0.0883626	0.273923	0.607928	0.392072
	593	5971236	1	ETS1	96	885234	87.9121	1.092	0.088011	0.272147	0.607245	0.392755
	470	5971236	5	CEBPDELT	209	2431956	191.421	1.09183	0.0878596	0.271382	0.606951	0.393049
	618	5971236	1	MTATA	100	885234	91.6183	1.09148	0.0875389	0.269762	0.606328	0.393672
	2058	5971236	1	PBX1	333	885234	305.098	1.09145	0.0875098	0.269614	0.606271	0.393729
	377	5971236	1	E2F1DP1R	61	885234	55.8901	1.09143	0.0874859	0.269494	0.606225	0.393775
	515	5971236	2	AHR	39	414348	35.7362	1.09133	0.0873978	0.269048	0.606054	0.393946
	644	5971236	3	FOXJ2	242	2056764	221.823	1.09096	0.0870591	0.267337	0.605395	0.394605
	778	5971236	4	RP58	26	182934	23.8347	1.09085	0.0869538	0.266805	0.60519	0.39481
	514	5971236	1	FREAC3	83	885234	76.2004	1.08923	0.0854745	0.259331	0.60231	0.39769
	503	5971236	2	BARBIE	38	414348	34.9035	1.08872	0.084999	0.256929	0.601383	0.398617
	2549	5971236	4	CEBP	85	182934	78.0908	1.08848	0.0847786	0.255815	0.600953	0.399047
	713	5971236	1	APOLYA	115	885234	105.702	1.08796	0.0843079	0.253437	0.600035	0.399965
	477	5971236	2	ERR1	36	414348	33.0993	1.08763	0.0840055	0.251909	0.599444	0.400556
	1111	5971236	4	ETS	37	182934	34.0364	1.08707	0.0834859	0.249284	0.598429	0.401571
	585	5971236	3	CDX2	219	2056764	201.5	1.08685	0.0832799	0.248243	0.598027	0.401973
	508	5971236	3	ATATA	190	2056764	174.978	1.08585	0.0823627	0.243609	0.596233	0.403767
	468	5971236	3	HFH8	175	2056764	161.2	1.08561	0.0821377	0.242472	0.595793	0.404207
	468	5971236	3	IRF2	175	2056764	161.2	1.08561	0.0821377	0.242472	0.595793	0.404207
	2316	5971236	3	HNF1	865	2056764	797.735	1.08432	0.0809527	0.236485	0.593472	0.406528
	545	5971236	2	ALPHACP1	41	414348	37.8179	1.08414	0.0807893	0.235659	0.593151	0.406849
	448	5971236	1	PPAR	72	885234	66.4159	1.08408	0.0807301	0.23536	0.593035	0.406965
	1363	5971236	1	GR	219	885234	202.064	1.08381	0.0804855	0.234124	0.592556	0.407444
	482	5971236	4	XFD1	16	182934	14.7665	1.08353	0.0802284	0.232825	0.592051	0.407949
	586	5971236	2	NCX	44	414348	40.6629	1.08207	0.0788729	0.225976	0.58939	0.41061
	978	5971236	5	IRF	431	2431956	398.318	1.08205	0.0788565	0.225893	0.589358	0.410642
	785	5971236	4	NKX25	26	182934	24.0492	1.08112	0.0779966	0.221549	0.587667	0.412333
	618	5971236	1	PBX	99	885234	91.6183	1.08057	0.0774886	0.218982	0.586668	0.413332
	643	5971236	1	LEF1	103	885234	95.3246	1.08052	0.0774415	0.218744	0.586575	0.413425
	1081	5971236	2	FOXO4	81	414348	75.0113	1.07984	0.0768104	0.215555	0.585333	0.414667
	121	5971236	3	EN1	45	2056764	41.6779	1.07971	0.076692	0.214957	0.5851	0.4149
	1212	5971236	1	CETS1P54	194	885234	179.679	1.07971	0.0766882	0.214938	0.585092	0.414908
	956	5971236	1	COUP	153	885234	141.727	1.07954	0.0765372	0.214175	0.584795	0.415205
	454	5971236	2	HNF3ALPH	34	414348	31.5034	1.07925	0.0762663	0.212807	0.584261	0.415739
	1088	5971236	1	STAT3	174	885234	161.296	1.07876	0.0758161	0.210532	0.583374	0.416626
	333	5971236	4	DR4	11	182934	10.2017	1.07825	0.0753366	0.208109	0.582428	0.417572
	326	5971236	3	RREB1	121	2056764	112.289	1.07758	0.0747132	0.204959	0.581198	0.418802
	580	5971236	3	NKX22	215	2056764	199.778	1.07619	0.07343	0.198476	0.578664	0.421336
	2884	5971236	1	SRF	460	885234	427.552	1.07589	0.0731502	0.197062	0.578111	0.421889
	301	5971236	1	FOXD3	48	885234	44.6232	1.07567	0.0729479	0.19604	0.577711	0.422289
	668	5971236	4	VMAF	22	182934	20.4648	1.07502	0.0723381	0.192959	0.576504	0.423496
	1161	5971236	1	P53	185	885234	172.118	1.07484	0.072176	0.19214	0.576184	0.423816
	770	5971236	3	HOXA4	285	2056764	265.223	1.07457	0.0719187	0.19084	0.575675	0.424325
	441	5971236	5	SRY	193	2431956	179.61	1.07455	0.0719034	0.190763	0.575644	0.424356
	892	5971236	3	CEBPB	330	2056764	307.245	1.07406	0.0714466	0.188455	0.57474	0.42526
	631	5971236	2	HMEF2	47	414348	43.7855	1.07341	0.0708448	0.185414	0.573548	0.426452
	382	5971236	3	AP3	141	2056764	131.578	1.07161	0.0691593	0.176898	0.570206	0.429794
	906	5971236	3	HELIOSA	334	2056764	312.067	1.07028	0.0679218	0.170645	0.567749	0.432251
	453	5971236	3	IRF1	167	2056764	156.034	1.07028	0.0679218	0.170645	0.567749	0.432251
	479	5971236	1	HSF2	76	885234	71.0116	1.07025	0.0678899	0.170485	0.567686	0.432314
	561	5971236	1	T3R	89	885234	83.1681	1.07012	0.0677727	0.169892	0.567453	0.432547
	574	5971236	1	EGR1	91	885234	85.0953	1.06939	0.0670873	0.166429	0.56609	0.43391
	1162	5971236	3	TAL1BETA	428	2056764	400.245	1.06934	0.0670453	0.166217	0.566007	0.433993
	310	5971236	2	CREBP1CJ	23	414348	21.5111	1.06922	0.0669249	0.165609	0.565768	0.434232
	183	5971236	1	CRX	29	885234	27.1297	1.06894	0.0666669	0.164305	0.565255	0.434745
	284	5971236	1	SREBP	45	885234	42.1029	1.06881	0.0665455	0.163692	0.565013	0.434987
	576	5971236	3	EGR2	212	2056764	198.4	1.06855	0.0662987	0.162445	0.564522	0.435478
	647	5971236	3	CART1	238	2056764	222.856	1.06795	0.0657444	0.159645	0.563419	0.436581
	512	5971236	1	HNF4ALPH	81	885234	75.9039	1.06714	0.0649817	0.155791	0.561901	0.438099
	1176	5971236	2	AREB6	87	414348	81.6034	1.06613	0.064037	0.151018	0.560019	0.439981
	433	5971236	3	COREBIND	159	2056764	149.145	1.06608	0.0639865	0.150763	0.559919	0.440081
	337	5971236	4	HFH4	11	182934	10.3243	1.06545	0.0633961	0.14778	0.558742	0.441258
	1032	5971236	1	LMO2COM	163	885234	152.994	1.0654	0.0633535	0.147564	0.558657	0.441343
	680	5971236	5	RORA2	295	2431956	276.949	1.06518	0.0631406	0.146489	0.558232	0.441768
	447	5971236	3	CEBPA	164	2056764	153.967	1.06516	0.0631279	0.146424	0.558207	0.441793
	437	5971236	1	PU1	69	885234	64.7851	1.06506	0.0630305	0.145932	0.558013	0.441987
	256	5971236	5	HFH3	111	2431956	104.263	1.06461	0.0626108	0.143812	0.557175	0.442825
	2589	5971236	2	AR	191	414348	179.652	1.06316	0.0612495	0.136934	0.554458	0.445542
	469	5971236	5	ISRE	203	2431956	191.014	1.06275	0.0608613	0.134972	0.553683	0.446317
	858	5971236	3	TAL1ALPH	314	2056764	295.534	1.06248	0.060609	0.133697	0.553179	0.446821
	481	5971236	3	DR1	176	2056764	165.678	1.0623	0.0604368	0.132827	0.552835	0.447165
	508	5971236	1	ATATA	80	885234	75.3109	1.06226	0.0604024	0.132654	0.552766	0.447234
	481	5971236	5	OSF2	208	2431956	195.901	1.06176	0.0599289	0.130261	0.55182	0.44818
	640	5971236	3	AFP1	234	2056764	220.445	1.06149	0.059673	0.128968	0.551309	0.448691
	839	5971236	1	TCF4	132	885234	124.382	1.06125	0.0594484	0.127834	0.55086	0.44914
	1349	5971236	5	RSRFC4	583	2431956	549.419	1.06112	0.0593264	0.127217	0.550616	0.449384
	722	5971236	5	HNF6	312	2431956	294.055	1.06103	0.0592361	0.126761	0.550435	0.449565
	326	5971236	2	RREB1	24	414348	22.6214	1.06094	0.0591595	0.126374	0.550282	0.449718
	468	5971236	3	PIT1	171	2056764	161.2	1.06079	0.0590153	0.125645	0.549994	0.450006
	1186	5971236	3	LHX3	433	2056764	408.512	1.05994	0.0582162	0.121608	0.548395	0.451605
	452	5971236	1	DR3	71	885234	67.0089	1.05956	0.0578549	0.119782	0.547672	0.452328
	652	5971236	5	HMGIY	281	2431956	265.546	1.0582	0.0565682	0.113281	0.545096	0.454904
	774	5971236	3	HEB	282	2056764	266.601	1.05776	0.0561553	0.111195	0.544269	0.455731
	562	5971236	5	POLY	242	2431956	228.891	1.05727	0.0556939	0.108864	0.543345	0.456655
	402	5971236	1	LDSPOLYA	63	885234	59.5964	1.05711	0.0555398	0.108086	0.543036	0.456964
	402	5971236	1	P300	63	885234	59.5964	1.05711	0.0555398	0.108086	0.543036	0.456964
	466	5971236	1	PAX	73	885234	69.0844	1.05668	0.055131	0.10602	0.542217	0.457783
	1176	5971236	3	AREB6	428	2056764	405.068	1.05661	0.0550691	0.105707	0.542093	0.457907
	851	5971236	5	TBP	366	2431956	346.594	1.05599	0.0544793	0.102727	0.54091	0.45909
	326	5971236	1	PADS	51	885234	48.3294	1.05526	0.0537855	0.0992215	0.539519	0.460481
	642	5971236	2	RORA1	47	414348	44.5488	1.05502	0.0535623	0.0980941	0.539071	0.460929
	650	5971236	4	CLOX	21	182934	19.9133	1.05457	0.0531339	0.0959293	0.538212	0.461788
	468	5971236	5	PIT1	201	2431956	190.606	1.05453	0.0530947	0.0957313	0.538133	0.461867
	403	5971236	1	E2F4DP1	63	885234	59.7446	1.05449	0.0530554	0.0955327	0.538054	0.461946
	580	5971236	5	NKX22	249	2431956	236.222	1.0541	0.0526829	0.0936506	0.537307	0.462693
	416	5971236	1	EGR3	65	885234	61.6719	1.05396	0.0525592	0.0930259	0.537058	0.462942
	452	5971236	3	DR3	164	2056764	155.689	1.05338	0.0520043	0.0902222	0.535945	0.464055
	474	5971236	1	CIZ	74	885234	70.2704	1.05308	0.051715	0.0887603	0.535364	0.464636
	469	5971236	5	FOXO3	201	2431956	191.014	1.05228	0.0509602	0.0849469	0.533848	0.466152
	392	5971236	3	SPZ1	142	2056764	135.023	1.05168	0.0503853	0.082042	0.532693	0.467307
	509	5971236	5	ICSBP	218	2431956	207.305	1.05159	0.0503051	0.081637	0.532532	0.467468
	648	5971236	1	TST1	101	885234	96.0658	1.05136	0.050087	0.0805351	0.532094	0.467906
	425	5971236	2	PXR	31	414348	29.491	1.05117	0.0499011	0.0795955	0.53172	0.46828
	622	5971236	3	AMEF2	225	2056764	214.245	1.0502	0.0489804	0.0749437	0.52987	0.47013
	622	5971236	3	MSX1	225	2056764	214.245	1.0502	0.0489804	0.0749437	0.52987	0.47013
	572	5971236	1	GATA	89	885234	84.7988	1.04954	0.0483546	0.0717819	0.528612	0.471388
	509	5971236	3	ICSBP	184	2056764	175.323	1.04949	0.0483078	0.0715456	0.528518	0.471482
	1213	5971236	4	NFAT	39	182934	37.1613	1.04948	0.0482935	0.0714734	0.528489	0.471511
	475	5971236	5	XFD2	203	2431956	193.457	1.04933	0.0481492	0.0707444	0.528199	0.471801
	447	5971236	5	CEBPA	191	2431956	182.053	1.04914	0.0479729	0.0698534	0.527845	0.472155
	476	5971236	3	E2F1DP2	172	2056764	163.956	1.04906	0.0478967	0.0694684	0.527692	0.472308
	2724	5971236	3	EVI1	984	2056764	938.269	1.04874	0.0475893	0.0679153	0.527073	0.472927
	476	5971236	1	E2F1DP2	74	885234	70.5669	1.04865	0.0475044	0.0674865	0.526903	0.473097
	407	5971236	3	TFIII	147	2056764	140.189	1.04858	0.0474395	0.0671582	0.526772	0.473228
	1030	5971236	3	HSF1	372	2056764	354.779	1.04854	0.0473998	0.066958	0.526692	0.473308
	1551	5971236	1	GATA2	241	885234	229.935	1.04812	0.046999	0.0649326	0.525886	0.474114
	978	5971236	3	IRF	353	2056764	336.867	1.04789	0.0467785	0.0638185	0.525443	0.474557
	471	5971236	3	HLF	170	2056764	162.234	1.04787	0.0467604	0.0637273	0.525406	0.474594
	302	5971236	3	DELTAEF1	109	2056764	104.022	1.04785	0.0467409	0.0636289	0.525367	0.474633
	619	5971236	2	FOXP3	45	414348	42.9528	1.04766	0.0465602	0.0627159	0.525004	0.474996
	702	5971236	1	NKX61	109	885234	104.071	1.04736	0.0462717	0.061258	0.524423	0.475577
	280	5971236	3	FOXM1	101	2056764	96.4447	1.04723	0.046151	0.0606481	0.52418	0.47582
	468	5971236	2	PIT1	34	414348	32.4748	1.04696	0.0458952	0.059356	0.523666	0.476334
	6485	5971236	4	2006-10-01	208	182934	198.674	1.04694	0.0458748	0.0592526	0.523625	0.476375
	373	5971236	5	HOX13	159	2431956	151.915	1.04664	0.0455839	0.0577827	0.523039	0.476961
	1753	5971236	1	STAT5A	272	885234	259.882	1.04663	0.0455754	0.0577399	0.523022	0.476978
	495	5971236	5	TEF	211	2431956	201.603	1.04661	0.0455584	0.0576543	0.522988	0.477012
	535	5971236	1	MYOGNF1	83	885234	79.3136	1.04648	0.0454311	0.0570107	0.522732	0.477268
	468	5971236	4	IRF2	15	182934	14.3376	1.0462	0.0451657	0.05567	0.522198	0.477802
	468	5971236	4	PIT1	15	182934	14.3376	1.0462	0.0451657	0.05567	0.522198	0.477802
	544	5971236	3	SOX5	196	2056764	187.378	1.04601	0.0449855	0.0547594	0.521835	0.478165
	496	5971236	2	GRE	36	414348	34.4178	1.04597	0.044946	0.0545601	0.521756	0.478244
	593	5971236	4	ETS1	19	182934	18.1671	1.04585	0.0448284	0.0539656	0.521519	0.478481
	774	5971236	1	HEB	120	885234	114.745	1.04579	0.0447771	0.0537064	0.521415	0.478585
	6485	5971236	3	2006-10-01	2336	2056764	2233.73	1.04579	0.0447683	0.0536622	0.521398	0.478602
	437	5971236	4	PU1	14	182934	13.3879	1.04572	0.0447079	0.0533571	0.521276	0.478724
	671	5971236	1	HNF3	104	885234	99.4756	1.04548	0.044479	0.0522002	0.520815	0.479185
	437	5971236	5	PU1	186	2431956	177.981	1.04506	0.0440715	0.0501418	0.519995	0.480005
	778	5971236	3	RP58	280	2056764	267.978	1.04486	0.0438831	0.0491899	0.519616	0.480384
	503	5971236	3	BARBIE	181	2056764	173.256	1.0447	0.0437269	0.0484006	0.519301	0.480699
	644	5971236	5	FOXJ2	274	2431956	262.287	1.04466	0.0436874	0.0482011	0.519222	0.480778
	567	5971236	3	CEBPGAMM	204	2056764	195.3	1.04454	0.0435808	0.047662	0.519007	0.480993
	659	5971236	1	ER	102	885234	97.6966	1.04405	0.0431065	0.0452658	0.518052	0.481948
	495	5971236	3	TEF	178	2056764	170.5	1.04399	0.0430459	0.0449594	0.51793	0.48207
	826	5971236	3	TAL1	297	2056764	284.512	1.04389	0.0429574	0.0445127	0.517752	0.482248
	537	5971236	3	ROAZ	193	2056764	184.967	1.04343	0.0425122	0.0422629	0.516855	0.483145
	433	5971236	5	COREBIND	184	2431956	176.352	1.04337	0.0424561	0.0419797	0.516743	0.483257
	668	5971236	3	VMAF	240	2056764	230.089	1.04307	0.0421708	0.0405383	0.516168	0.483832
	498	5971236	1	PTF1BETA	77	885234	73.8284	1.04296	0.0420625	0.0399913	0.51595	0.48405
	1229	5971236	1	PR	190	885234	182.199	1.04282	0.0419252	0.0392971	0.515673	0.484327
	1408	5971236	5	OCT	598	2431956	573.448	1.04281	0.0419233	0.0392876	0.515669	0.484331
	774	5971236	2	HEB	56	414348	53.7084	1.04267	0.0417828	0.038578	0.515387	0.484613
	880	5971236	3	CAAT	316	2056764	303.112	1.04252	0.0416404	0.0378582	0.5151	0.4849
	479	5971236	1	TFE	74	885234	71.0116	1.04208	0.0412217	0.0357428	0.514256	0.485744
	496	5971236	3	HFH1	178	2056764	170.845	1.04188	0.0410277	0.0347626	0.513865	0.486135
	337	5971236	5	CDX	143	2431956	137.253	1.04187	0.0410198	0.0347226	0.51385	0.48615
	541	5971236	3	IRF7	194	2056764	186.345	1.04108	0.0402589	0.0308785	0.512317	0.487683
	1110	5971236	3	S8	398	2056764	382.334	1.04097	0.0401568	0.0303623	0.512111	0.487889
	1113	5971236	3	CDP	399	2056764	383.368	1.04078	0.0399671	0.0294041	0.511729	0.488271
	3551	5971236	5	MEF2	1505	2431956	1446.25	1.04063	0.0398217	0.0286694	0.511436	0.488564
	734	5971236	2	AIRE	53	414348	50.9327	1.04059	0.0397859	0.0284885	0.511364	0.488636
	519	5971236	3	POU1F1	186	2056764	178.767	1.04046	0.0396629	0.0278668	0.511116	0.488884
	389	5971236	1	MRF2	60	885234	57.6691	1.04042	0.0396224	0.0276625	0.511034	0.488966
	1161	5971236	3	P53	416	2056764	399.901	1.04026	0.0394683	0.026884	0.510724	0.489276
	849	5971236	3	NKX62	304	2056764	292.434	1.03955	0.0387886	0.0234495	0.509354	0.490646
	1682	5971236	3	IPF1	602	2056764	579.357	1.03908	0.0383387	0.0211763	0.508447	0.491553
	716	5971236	5	DTYPEPA	303	2431956	291.611	1.03905	0.0383107	0.021035	0.508391	0.491609
	638	5971236	2	CDPCR3HD	46	414348	44.2712	1.03905	0.0383061	0.0210119	0.508382	0.491618
	631	5971236	5	HMEF2	267	2431956	256.993	1.03894	0.0382009	0.02048	0.50817	0.49183
	541	5971236	2	IRF7	39	414348	37.5403	1.03888	0.0381454	0.0201997	0.508058	0.491942
	1006	5971236	4	LBP1	32	182934	30.8197	1.0383	0.0375823	0.0173549	0.506923	0.493077
	71	5971236	5	FOXP1	30	2431956	28.9168	1.03746	0.0367756	0.0132787	0.505297	0.494703
	946	5971236	3	SMAD	338	2056764	325.845	1.0373	0.0366234	0.0125098	0.504991	0.495009
	1984	5971236	1	NFY	305	885234	294.127	1.03697	0.0362987	0.0108693	0.504336	0.495664
	1303	5971236	5	GATA3	550	2431956	530.684	1.0364	0.0357518	0.00810593	0.503234	0.496766
	2058	5971236	2	PBX1	148	414348	142.806	1.03637	0.0357254	0.00797258	0.503181	0.496819
	1121	5971236	3	CHX10	400	2056764	386.123	1.03594	0.0353082	0.00586474	0.50234	0.49766
	429	5971236	5	TCF11	181	2431956	174.722	1.03593	0.0352982	0.00581416	0.50232	0.49768
	524	5971236	5	XFD3	221	2431956	213.414	1.03555	0.0349291	0.0039493	0.501576	0.498424
	586	5971236	3	NCX	209	2056764	201.845	1.03545	0.0348345	0.00347155	0.501385	0.498615
	389	5971236	5	MRF2	164	2431956	158.431	1.03515	0.0345452	0.00200947	0.500802	0.499198
	603	5971236	3	FREAC2	215	2056764	207.7	1.03514	0.0345409	0.00198798	0.500793	0.499207
	121	5971236	5	EN1	51	2431956	49.2807	1.03489	0.0342932	0.000736253	0.500294	0.499706
	721	5971236	3	MEIS1BHO	257	2056764	248.345	1.03485	0.034257	0.000553647	0.500221	0.499779
	1388	5971236	4	PAX4	44	182934	42.5226	1.03474	0.0341543	3.45823e-05	0.500014	0.499986
	1030	5971236	1	HSF1	158	885234	152.697	1.03473	0.0341382	-4.68938e-05	0.499981	0.500019
	839	5971236	3	TCF4	299	2056764	288.99	1.03464	0.0340529	-0.000477474	0.49981	0.50019
	463	5971236	1	AP2REP	71	885234	68.6396	1.03439	0.03381	-0.00170477	0.49932	0.50068
	622	5971236	5	MSX1	262	2431956	253.327	1.03424	0.0336625	-0.00245025	0.499022	0.500978
	438	5971236	3	NKX3A	156	2056764	150.867	1.03402	0.0334572	-0.00348761	0.498609	0.501391
	251	5971236	2	ACAAT	18	414348	17.4171	1.03347	0.0329218	-0.00619236	0.49753	0.50247
	458	5971236	3	BACH1	163	2056764	157.756	1.03324	0.0327011	-0.00730772	0.497085	0.502915
	1255	5971236	5	PPARG	528	2431956	511.135	1.033	0.0324635	-0.00850811	0.496606	0.503394
	474	5971236	4	CIZ	15	182934	14.5214	1.03296	0.0324267	-0.00869422	0.496532	0.503468
	416	5971236	3	SEF1	148	2056764	143.289	1.03288	0.0323471	-0.00909633	0.496371	0.503629
	585	5971236	5	CDX2	246	2431956	238.258	1.03249	0.0319778	-0.0109623	0.495627	0.504373
	635	5971236	5	SF1	267	2431956	258.622	1.0324	0.0318817	-0.0114475	0.495433	0.504567
	379	5971236	1	TTF1	58	885234	56.1866	1.03227	0.031764	-0.0120423	0.495196	0.504804
	647	5971236	5	CART1	272	2431956	263.509	1.03222	0.0317138	-0.0122958	0.495095	0.504905
	483	5971236	5	ZTA	203	2431956	196.716	1.03195	0.0314474	-0.013642	0.494558	0.505442
	965	5971236	3	PAX6	343	2056764	332.39	1.03192	0.0314224	-0.0137682	0.494507	0.505493
	1229	5971236	2	PR	88	414348	85.2811	1.03188	0.0313837	-0.0139637	0.494429	0.505571
	1883	5971236	1	HNF4	288	885234	279.154	1.03169	0.0311962	-0.0149114	0.494051	0.505949
	425	5971236	1	PXR	65	885234	63.0061	1.03165	0.0311553	-0.0151178	0.493969	0.506031
	622	5971236	3	SMAD3	221	2056764	214.245	1.03153	0.0310427	-0.0156869	0.493742	0.506258
	633	5971236	4	EBF	20	182934	19.3925	1.03133	0.0308456	-0.0166824	0.493345	0.506655
	471	5971236	1	GFI1	72	885234	69.8256	1.03114	0.0306652	-0.0175939	0.492981	0.507019
	629	5971236	2	CDC5	45	414348	43.6467	1.03101	0.0305343	-0.0182557	0.492717	0.507283
	373	5971236	1	HOX13	57	885234	55.2971	1.03079	0.0303301	-0.0192874	0.492306	0.507694
	479	5971236	5	TFE	201	2431956	195.086	1.03031	0.0298624	-0.0216503	0.491363	0.508637
	825	5971236	1	HEN1	126	885234	122.306	1.0302	0.0297557	-0.0221892	0.491149	0.508851
	403	5971236	3	TCF11MAF	143	2056764	138.811	1.03017	0.0297281	-0.0223286	0.491093	0.508907
	716	5971236	3	DTYPEPA	254	2056764	246.623	1.02991	0.0294742	-0.0236118	0.490581	0.509419
	602	5971236	2	HSF	43	414348	41.7732	1.02937	0.0289457	-0.0262819	0.489516	0.510484
	485	5971236	1	MAF	74	885234	71.9011	1.02919	0.0287734	-0.0271524	0.489169	0.510831
	637	5971236	5	XVENT1	267	2431956	259.436	1.02915	0.0287371	-0.027336	0.489096	0.510904
	1682	5971236	5	IPF1	705	2431956	685.042	1.02913	0.028717	-0.0274372	0.489056	0.510944
	618	5971236	3	MTATA	219	2056764	212.867	1.02881	0.0284033	-0.0290222	0.488423	0.511577
	477	5971236	3	ERR1	169	2056764	164.3	1.0286	0.0282023	-0.030038	0.488018	0.511982
	1036	5971236	5	TATA	434	2431956	421.941	1.02858	0.0281802	-0.0301497	0.487974	0.512026
	223	5971236	3	CAP	79	2056764	76.8113	1.02849	0.0280961	-0.0305742	0.487805	0.512195
	351	5971236	5	GATA4	147	2431956	142.955	1.0283	0.0279044	-0.0315429	0.487418	0.512582
	656	5971236	1	CDPCR1	100	885234	97.2518	1.02826	0.0278666	-0.031734	0.487342	0.512658
	437	5971236	5	SOX9	183	2431956	177.981	1.0282	0.027811	-0.0320148	0.48723	0.51277
	867	5971236	3	TBX5	307	2056764	298.634	1.02801	0.0276288	-0.0329353	0.486863	0.513137
	466	5971236	5	PAX	195	2431956	189.792	1.02744	0.027072	-0.0357488	0.485741	0.514259
	302	5971236	1	DELTAEF1	46	885234	44.7714	1.02744	0.0270716	-0.0357509	0.48574	0.51426
	572	5971236	4	GATA	18	182934	17.5237	1.02718	0.0268166	-0.0370394	0.485227	0.514773
	458	5971236	3	PAX1	162	2056764	157.756	1.0269	0.0265472	-0.0384002	0.484684	0.515316
	1179	5971236	3	FXR	417	2056764	406.101	1.02684	0.0264844	-0.0387177	0.484558	0.515442
	1176	5971236	1	AREB6	179	885234	174.342	1.02672	0.0263689	-0.0393013	0.484325	0.515675
	477	5971236	4	AML	15	182934	14.6133	1.02646	0.0261175	-0.0405714	0.483819	0.516181
	351	5971236	2	GATA4	25	414348	24.3561	1.02644	0.0260926	-0.0406971	0.483769	0.516231
	849	5971236	3	PAX8	300	2056764	292.434	1.02587	0.0255434	-0.0434723	0.482663	0.517337
	2724	5971236	5	EVI1	1138	2431956	1109.43	1.02576	0.025429	-0.04405	0.482432	0.517568
	565	5971236	5	STAT5B	236	2431956	230.112	1.02559	0.0252641	-0.044883	0.4821	0.5179
	801	5971236	2	PPARA	57	414348	55.5819	1.02551	0.0251933	-0.0452407	0.481958	0.518042
	546	5971236	5	HAND1E47	228	2431956	222.374	1.0253	0.0249847	-0.0462948	0.481538	0.518462
	454	5971236	1	HNF3ALPH	69	885234	67.3054	1.02518	0.0248665	-0.0468921	0.4813	0.5187
	637	5971236	4	E2F1DP1	20	182934	19.515	1.02485	0.0245464	-0.0485094	0.480655	0.519345
	425	5971236	3	PXR	150	2056764	146.389	1.02467	0.0243662	-0.0494199	0.480292	0.519708
	680	5971236	3	RORA2	240	2056764	234.223	1.02467	0.0243662	-0.0494199	0.480292	0.519708
	544	5971236	5	SOX5	227	2431956	221.56	1.02456	0.0242588	-0.0499623	0.480076	0.519924
	785	5971236	3	NKX25	277	2056764	270.39	1.02445	0.0241539	-0.0504928	0.479865	0.520135
	458	5971236	5	PAX1	191	2431956	186.534	1.02394	0.0236623	-0.0529763	0.478875	0.521125
	849	5971236	5	NKX62	354	2431956	345.779	1.02377	0.0234958	-0.0538176	0.47854	0.52146
	574	5971236	4	EGR1	18	182934	17.585	1.0236	0.0233261	-0.0546748	0.478199	0.521801
	770	5971236	5	HOXA4	321	2431956	313.604	1.02358	0.0233087	-0.054763	0.478164	0.521836
	384	5971236	5	GCM	160	2431956	156.395	1.02305	0.0227893	-0.057387	0.477118	0.522882
	351	5971236	4	GATA4	11	182934	10.7532	1.02295	0.0226928	-0.0578746	0.476924	0.523076
	514	5971236	5	STAT4	214	2431956	209.341	1.02225	0.0220108	-0.0613205	0.475552	0.524448
	1036	5971236	1	TATA	157	885234	153.587	1.02222	0.0219806	-0.0614732	0.475491	0.524509
	788	5971236	5	POU3F2	328	2431956	320.935	1.02201	0.0217736	-0.0625191	0.475075	0.524925
	416	5971236	1	SEF1	63	885234	61.6719	1.02154	0.0213067	-0.0648782	0.474135	0.525865
	702	5971236	3	NKX61	247	2056764	241.801	1.0215	0.021275	-0.0650382	0.474072	0.525928
	631	5971236	3	HMEF2	222	2056764	217.345	1.02142	0.0211916	-0.0654597	0.473904	0.526096
	2316	5971236	5	HNF1	963	2431956	943.257	1.02093	0.0207146	-0.0678694	0.472945	0.527055
	1408	5971236	3	OCT	495	2056764	484.979	1.02066	0.0204523	-0.069195	0.472417	0.527583
	727	5971236	1	MEIS1AHO	110	885234	107.778	1.02062	0.0204111	-0.0694031	0.472334	0.527666
	2549	5971236	3	CEBP	896	2056764	877.991	1.02051	0.0203041	-0.0699438	0.472119	0.527881
	551	5971236	5	BACH2	229	2431956	224.41	1.02045	0.0202453	-0.070241	0.472001	0.527999
	452	5971236	2	DR3	32	414348	31.3646	1.02026	0.0200567	-0.0711935	0.471622	0.528378
	565	5971236	2	STAT5B	40	414348	39.2057	1.02026	0.0200567	-0.0711935	0.471622	0.528378
	424	5971236	3	BRACH	149	2056764	146.045	1.02023	0.0200329	-0.0713139	0.471574	0.528426
	2549	5971236	5	CEBP	1059	2431956	1038.15	1.02008	0.019882	-0.0720763	0.471271	0.528729
	416	5971236	4	EGR3	13	182934	12.7445	1.02005	0.0198479	-0.0722488	0.471202	0.528798
	384	5971236	4	GCM	12	182934	11.7642	1.02005	0.0198479	-0.0722488	0.471202	0.528798
	512	5971236	4	OLF1	16	182934	15.6856	1.02005	0.0198479	-0.0722488	0.471202	0.528798
	650	5971236	5	CLOX	270	2431956	264.731	1.0199	0.0197077	-0.0729572	0.47092	0.52908
	636	5971236	2	MEIS1	45	414348	44.1325	1.01966	0.0194669	-0.0741735	0.470436	0.529564
	622	5971236	2	AMEF2	44	414348	43.161	1.01944	0.0192526	-0.0752566	0.470005	0.529995
	618	5971236	3	PBX	217	2056764	212.867	1.01942	0.019229	-0.0753759	0.469958	0.530042
	424	5971236	5	BRACH	176	2431956	172.686	1.01919	0.0190086	-0.0764892	0.469515	0.530485
	1113	5971236	5	CDP	462	2431956	453.301	1.01919	0.0190086	-0.0764892	0.469515	0.530485
	642	5971236	1	RORA1	97	885234	95.1763	1.01916	0.0189799	-0.0766344	0.469457	0.530543
	453	5971236	5	IRF1	188	2431956	184.497	1.01899	0.0188079	-0.0775033	0.469112	0.530888
	801	5971236	1	PPARA	121	885234	118.748	1.01896	0.0187868	-0.0776099	0.469069	0.530931
	735	5971236	5	BRN2	305	2431956	299.35	1.01888	0.0186993	-0.0780518	0.468893	0.531107
	384	5971236	1	GCM	58	885234	56.9279	1.01883	0.0186577	-0.0782624	0.46881	0.53119
	778	5971236	2	RP58	55	414348	53.9859	1.01878	0.0186097	-0.0785048	0.468713	0.531287
	915	5971236	3	TGIF	321	2056764	315.167	1.01851	0.0183371	-0.0798819	0.468166	0.531834
	496	5971236	3	GRE	174	2056764	170.845	1.01847	0.0182994	-0.0800723	0.46809	0.53191
	622	5971236	5	AMEF2	258	2431956	253.327	1.01845	0.0182776	-0.0801828	0.468046	0.531954
	1129	5971236	3	STAT	396	2056764	388.879	1.01831	0.0181467	-0.080844	0.467783	0.532217
	402	5971236	3	LDSPOLYA	141	2056764	138.467	1.01829	0.0181279	-0.0809392	0.467745	0.532255
	479	5971236	3	HSF2	168	2056764	164.989	1.01825	0.0180834	-0.0811636	0.467656	0.532344
	368	5971236	2	GCNF	26	414348	25.5358	1.01818	0.0180166	-0.0815013	0.467522	0.532478
	477	5971236	1	AML	72	885234	70.7151	1.01817	0.0180068	-0.0815507	0.467502	0.532498
	477	5971236	1	ERR1	72	885234	70.7151	1.01817	0.0180068	-0.0815507	0.467502	0.532498
	468	5971236	5	IRF2	194	2431956	190.606	1.0178	0.0176479	-0.0833641	0.466781	0.533219
	562	5971236	3	POLY	197	2056764	193.578	1.01768	0.0175219	-0.0840006	0.466528	0.533472
	471	5971236	3	GFI1	165	2056764	162.234	1.01705	0.0169074	-0.0871054	0.465294	0.534706
	551	5971236	3	BACH2	193	2056764	189.789	1.01692	0.0167754	-0.0877723	0.465029	0.534971
	1984	5971236	2	NFY	140	414348	137.671	1.01692	0.0167752	-0.0877738	0.465028	0.534972
	326	5971236	5	PADS	135	2431956	132.773	1.01677	0.0166355	-0.0884796	0.464748	0.535252
	931	5971236	4	E47	29	182934	28.522	1.01676	0.0166203	-0.088556	0.464717	0.535283
	454	5971236	5	HNF3ALPH	188	2431956	184.904	1.01674	0.0166028	-0.0886444	0.464682	0.535318
	727	5971236	5	MEIS1AHO	301	2431956	296.091	1.01658	0.0164419	-0.0894578	0.464359	0.535641
	442	5971236	5	E4BP4	183	2431956	180.017	1.01657	0.0164343	-0.0894958	0.464344	0.535656
	578	5971236	4	VJUN	18	182934	17.7075	1.01652	0.0163817	-0.0897618	0.464238	0.535762
	377	5971236	3	E2F1DP1R	132	2056764	129.856	1.01651	0.0163768	-0.0897865	0.464228	0.535772
	2589	5971236	1	AR	390	885234	383.818	1.01611	0.015977	-0.0918067	0.463426	0.536574
	514	5971236	4	FREAC3	16	182934	15.7468	1.01608	0.0159492	-0.0919467	0.46337	0.53663
	1206	5971236	5	VMYB	499	2431956	491.178	1.01593	0.0157998	-0.0927018	0.46307	0.53693
	602	5971236	5	HSF	249	2431956	245.182	1.01557	0.0154535	-0.0944514	0.462375	0.537625
	675	5971236	4	ETS2	21	182934	20.6792	1.01551	0.0153935	-0.0947544	0.462255	0.537745
	619	5971236	5	FOXP3	256	2431956	252.105	1.01545	0.0153302	-0.0950742	0.462128	0.537872
	6485	5971236	5	2006-10-01	2682	2431956	2641.2	1.01545	0.015329	-0.0950803	0.462126	0.537874
	503	5971236	5	BARBIE	208	2431956	204.861	1.01532	0.015206	-0.0957021	0.461879	0.538121
	71	5971236	2	FOXP1	5	414348	4.92674	1.01487	0.0147611	-0.0979501	0.460986	0.539014
	452	5971236	3	LPOLYA	158	2056764	155.689	1.01484	0.0147329	-0.0980922	0.46093	0.53907
	496	5971236	5	HFH1	205	2431956	202.01	1.0148	0.0146921	-0.0982984	0.460848	0.539152
	339	5971236	1	FAC1	51	885234	50.2567	1.01479	0.0146827	-0.0983458	0.460829	0.539171
	965	5971236	4	PAX6	30	182934	29.5636	1.01476	0.0146531	-0.0984957	0.460769	0.539231
	947	5971236	3	FOXO1	331	2056764	326.19	1.01475	0.0146393	-0.098565	0.460742	0.539258
	801	5971236	5	PPARA	331	2431956	326.23	1.01462	0.0145155	-0.0991907	0.460493	0.539507
	1179	5971236	2	FXR	83	414348	81.8116	1.01453	0.0144217	-0.0996645	0.460305	0.539695
	931	5971236	1	E47	140	885234	138.02	1.01434	0.0142403	-0.100581	0.459942	0.540058
	544	5971236	3	SOX	190	2056764	187.378	1.01399	0.0138949	-0.102326	0.459249	0.540751
	785	5971236	1	NKX25	118	885234	116.376	1.01395	0.0138581	-0.102512	0.459175	0.540825
	603	5971236	5	FREAC2	249	2431956	245.589	1.01389	0.0137938	-0.102837	0.459046	0.540954
	1303	5971236	3	GATA3	455	2056764	448.812	1.01379	0.0136929	-0.103347	0.458844	0.541156
	906	5971236	5	HELIOSA	374	2431956	368.994	1.01357	0.0134746	-0.10445	0.458406	0.541594
	512	5971236	2	HNF4ALPH	36	414348	35.528	1.01328	0.0131973	-0.105851	0.45785	0.54215
	458	5971236	5	BACH1	189	2431956	186.534	1.01322	0.0131359	-0.106161	0.457727	0.542273
	640	5971236	5	AFP1	264	2431956	260.658	1.01282	0.012739	-0.108167	0.456932	0.543068
	301	5971236	3	FOXD3	105	2056764	103.678	1.01275	0.0126702	-0.108514	0.456794	0.543206
	519	5971236	5	POU1F1	214	2431956	211.378	1.01241	0.0123302	-0.110232	0.456113	0.543887
	849	5971236	5	PAX8	350	2431956	345.779	1.01221	0.012132	-0.111233	0.455716	0.544284
	774	5971236	4	HEB	24	182934	23.7122	1.01214	0.0120657	-0.111568	0.455583	0.544417
	541	5971236	5	IRF7	223	2431956	220.338	1.01208	0.0120106	-0.111847	0.455472	0.544528
	240	5971236	1	PAX9	36	885234	35.5799	1.01181	0.0117372	-0.113228	0.454925	0.545075
	745	5971236	5	POU6F1	307	2431956	303.422	1.01179	0.0117216	-0.113307	0.454894	0.545106
	614	5971236	5	TITF1	253	2431956	250.069	1.01172	0.0116526	-0.113655	0.454755	0.545245
	915	5971236	5	TGIF	377	2431956	372.66	1.01165	0.0115792	-0.114026	0.454608	0.545392
	1883	5971236	3	HNF4	656	2056764	648.59	1.01142	0.0113593	-0.115137	0.454168	0.545832
	956	5971236	3	COUP	333	2056764	329.29	1.01127	0.0112046	-0.115919	0.453858	0.546142
	527	5971236	1	DBP	79	885234	78.1276	1.01117	0.0111045	-0.116425	0.453658	0.546342
	514	5971236	3	STAT4	179	2056764	177.045	1.01104	0.0109826	-0.117041	0.453414	0.546586
	407	5971236	1	TFIII	61	885234	60.3376	1.01098	0.0109179	-0.117368	0.453284	0.546716
	1255	5971236	3	PPARG	437	2056764	432.279	1.01092	0.0108624	-0.117648	0.453173	0.546827
	474	5971236	3	CIZ	165	2056764	163.267	1.01061	0.0105582	-0.119185	0.452564	0.547436
	656	5971236	5	NFE2	270	2431956	267.175	1.01057	0.0105192	-0.119382	0.452486	0.547514
	2884	5971236	5	SRF	1187	2431956	1174.59	1.01056	0.010509	-0.119434	0.452466	0.547534
	452	5971236	5	LPOLYA	186	2431956	184.09	1.01038	0.0103226	-0.120376	0.452093	0.547907
	931	5971236	3	E47	324	2056764	320.679	1.01036	0.0103043	-0.120468	0.452056	0.547944
	1213	5971236	2	NFAT	85	414348	84.1709	1.00985	0.00980237	-0.123004	0.451052	0.548948
	598	5971236	3	HP1SITEF	208	2056764	205.978	1.00982	0.00976739	-0.123181	0.450982	0.549018
	471	5971236	2	GFI1	33	414348	32.683	1.0097	0.00965249	-0.123761	0.450752	0.549248
	946	5971236	5	SMAD	389	2431956	385.285	1.00964	0.00959484	-0.124052	0.450637	0.549363
	441	5971236	1	SRY	66	885234	65.3781	1.00951	0.00946707	-0.124698	0.450381	0.549619
	671	5971236	2	HNF3	47	414348	46.5611	1.00943	0.00938148	-0.12513	0.45021	0.54979
	382	5971236	5	AP3	157	2431956	155.58	1.00912	0.00908327	-0.126637	0.449614	0.550386
	403	5971236	3	E2F4DP1	140	2056764	138.811	1.00856	0.00852593	-0.129453	0.4485	0.5515
	570	5971236	3	ATF1	198	2056764	196.334	1.00849	0.00845074	-0.129833	0.448349	0.551651
	1129	5971236	2	STAT	79	414348	78.3421	1.0084	0.00836331	-0.130275	0.448175	0.551825
	629	5971236	1	CDC5	94	885234	93.2491	1.00805	0.00802073	-0.132006	0.44749	0.55251
	1213	5971236	5	NFAT	498	2431956	494.029	1.00804	0.00800624	-0.132079	0.447461	0.552539
	337	5971236	3	HFH4	117	2056764	116.078	1.00794	0.00791107	-0.13256	0.447271	0.552729
	502	5971236	1	COMP1	75	885234	74.4214	1.00778	0.0077452	-0.133398	0.446939	0.553061
	429	5971236	2	TCF11	30	414348	29.7686	1.00777	0.00774348	-0.133406	0.446936	0.553064
	1640	5971236	1	STAT1	245	885234	243.13	1.00769	0.00766389	-0.133809	0.446777	0.553223
	558	5971236	5	FREAC4	229	2431956	227.261	1.00765	0.00762111	-0.134025	0.446691	0.553309
	1213	5971236	3	NFAT	421	2056764	417.812	1.00763	0.00760099	-0.134126	0.446651	0.553349
	1640	5971236	5	STAT1	673	2431956	667.937	1.00758	0.00755188	-0.134375	0.446553	0.553447
	1121	5971236	5	CHX10	460	2431956	456.559	1.00754	0.00750814	-0.134596	0.446466	0.553534
	755	5971236	3	VDR	262	2056764	260.056	1.00747	0.00744682	-0.134905	0.446343	0.553657
	5565	5971236	3	AP1	1931	2056764	1916.84	1.00739	0.00736109	-0.135339	0.446172	0.553828
	1006	5971236	3	LBP1	349	2056764	346.512	1.00718	0.00715464	-0.136382	0.44576	0.55424
	1045	5971236	1	E2	156	885234	154.921	1.00697	0.00694105	-0.137461	0.445333	0.554667
	5565	5971236	5	AP1	2282	2431956	2266.5	1.00684	0.00681334	-0.138106	0.445078	0.554922
	227	5971236	4	ATF6	7	182934	6.95434	1.00657	0.00654392	-0.139467	0.44454	0.55546
	382	5971236	1	FREAC7	57	885234	56.6314	1.00651	0.00648786	-0.139751	0.444429	0.555571
	666	5971236	5	MMEF2	273	2431956	271.247	1.00646	0.00644019	-0.139991	0.444333	0.555667
	519	5971236	4	SMAD4	16	182934	15.9	1.00629	0.00626863	-0.140858	0.443991	0.556009
	183	5971236	5	CRX	75	2431956	74.532	1.00628	0.00626003	-0.140902	0.443974	0.556026
	1086	5971236	5	GEN	445	2431956	442.304	1.00609	0.00607585	-0.141832	0.443606	0.556394
	637	5971236	1	XVENT1	95	885234	94.4351	1.00598	0.00596444	-0.142395	0.443384	0.556616
	482	5971236	3	XFD1	167	2056764	166.023	1.00589	0.00586977	-0.142873	0.443195	0.556805
	642	5971236	5	RORA1	263	2431956	261.473	1.00584	0.0058238	-0.143106	0.443103	0.556897
	778	5971236	1	RP58	116	885234	115.338	1.00574	0.00572087	-0.143626	0.442898	0.557102
	586	5971236	5	NCX	240	2431956	238.665	1.00559	0.0055772	-0.144352	0.442611	0.557389
	713	5971236	5	APOLYA	292	2431956	290.39	1.00555	0.00553045	-0.144588	0.442518	0.557482
	1362	5971236	1	YY1	203	885234	201.916	1.00537	0.0053537	-0.145481	0.442166	0.557834
	1349	5971236	1	RSRFC4	201	885234	199.989	1.00506	0.00504326	-0.147049	0.441547	0.558453
	474	5971236	5	CIZ	194	2431956	193.05	1.00492	0.00490891	-0.147728	0.441279	0.558721
	502	5971236	2	COMP1	35	414348	34.8341	1.00476	0.00475096	-0.148526	0.440964	0.559036
	1129	5971236	5	STAT	462	2431956	459.817	1.00475	0.0047354	-0.148605	0.440933	0.559067
	471	5971236	3	VBP	163	2056764	162.234	1.00472	0.00471217	-0.148722	0.440886	0.559114
	1162	5971236	2	TAL1BETA	81	414348	80.6319	1.00456	0.00455424	-0.14952	0.440572	0.559428
	659	5971236	3	ER	228	2056764	226.989	1.00445	0.00444216	-0.150086	0.440348	0.559652
	2589	5971236	5	AR	1059	2431956	1054.44	1.00432	0.00431144	-0.150747	0.440088	0.559912
	880	5971236	1	CAAT	131	885234	130.46	1.00414	0.00413262	-0.15165	0.439731	0.560269
	785	5971236	5	NKX25	321	2431956	319.714	1.00402	0.00401547	-0.152242	0.439498	0.560502
	561	5971236	3	T3R	194	2056764	193.234	1.00397	0.00395732	-0.152536	0.439382	0.560618
	402	5971236	3	P300	139	2056764	138.467	1.00385	0.00384191	-0.153119	0.439152	0.560848
	477	5971236	5	AML	195	2431956	194.272	1.00375	0.00374114	-0.153628	0.438951	0.561049
	735	5971236	3	BRN2	254	2056764	253.167	1.00329	0.00328384	-0.155939	0.438041	0.561959
	1036	5971236	3	NRSF	358	2056764	356.845	1.00324	0.00323063	-0.156208	0.437935	0.562065
	629	5971236	5	CDC5	257	2431956	256.178	1.00321	0.0032029	-0.156348	0.437879	0.562121
	343	5971236	1	MTF1	51	885234	50.8497	1.00296	0.00295239	-0.157614	0.437381	0.562619
	661	5971236	2	EFC	46	414348	45.8672	1.00289	0.00289058	-0.157926	0.437258	0.562742
	304	5971236	3	BEL1	105	2056764	104.711	1.00276	0.00275272	-0.158622	0.436983	0.563017
	618	5971236	2	PBX	43	414348	42.8834	1.00272	0.00271468	-0.158815	0.436907	0.563093
	382	5971236	5	FREAC7	156	2431956	155.58	1.0027	0.00269347	-0.158922	0.436865	0.563135
	611	5971236	3	GATA6	211	2056764	210.456	1.00258	0.00258124	-0.159489	0.436642	0.563358
	559	5971236	3	HOXA3	193	2056764	192.545	1.00236	0.00236078	-0.160603	0.436203	0.563797
	788	5971236	3	POU3F2	272	2056764	271.423	1.00213	0.00212404	-0.161799	0.435732	0.564268
	478	5971236	1	XPF1	71	885234	70.8634	1.00193	0.00192635	-0.162798	0.435339	0.564661
	1640	5971236	2	STAT1	114	414348	113.801	1.00175	0.00174995	-0.163689	0.434988	0.565012
	734	5971236	1	AIRE	109	885234	108.815	1.0017	0.00169606	-0.163961	0.434881	0.565119
	402	5971236	5	LDSPOLYA	164	2431956	163.726	1.00167	0.00167241	-0.164081	0.434834	0.565166
	3551	5971236	3	MEF2	1225	2056764	1223.13	1.00153	0.00153166	-0.164792	0.434554	0.565446
	559	5971236	5	HOXA3	228	2431956	227.669	1.00146	0.00145423	-0.165183	0.4344	0.5656
	1179	5971236	1	FXR	175	885234	174.786	1.00122	0.00122128	-0.16636	0.433937	0.566063
	721	5971236	5	MEIS1BHO	294	2431956	293.648	1.0012	0.0011987	-0.166474	0.433892	0.566108
	539	5971236	1	RFX	80	885234	79.9066	1.00117	0.00116827	-0.166628	0.433831	0.566169
	471	5971236	5	HLF	192	2431956	191.828	1.0009	0.000895347	-0.168007	0.433289	0.566711
	424	5971236	4	HTF	13	182934	12.9896	1.0008	0.00079969	-0.16849	0.433099	0.566901
	648	5971236	2	TST1	45	414348	44.9651	1.00078	0.000774813	-0.168616	0.433049	0.566951
	557	5971236	3	AP1FJ	192	2056764	191.856	1.00075	0.000750199	-0.16874	0.433001	0.566999
	734	5971236	3	AIRE	253	2056764	252.823	1.0007	0.000700527	-0.168991	0.432902	0.567098
	611	5971236	5	GATA6	249	2431956	248.847	1.00061	0.000614007	-0.169428	0.43273	0.56727
	572	5971236	5	GATA	233	2431956	232.963	1.00016	0.000157532	-0.171735	0.431823	0.568177
	1362	5971236	3	YY1	469	2056764	469.134	0.999713	-0.000286651	-0.173979	0.430941	0.569059
	1081	5971236	5	FOXO4	440	2431956	440.268	0.999391	-0.000609021	-0.175608	0.430301	0.569699
	1176	5971236	4	AREB6	36	182934	36.0278	0.999229	-0.000771402	-0.176428	0.429979	0.570021
	294	5971236	4	ATF4	9	182934	9.00695	0.999229	-0.000771402	-0.176428	0.429979	0.570021
	375	5971236	2	TFIIA	26	414348	26.0215	0.999174	-0.000826468	-0.176706	0.42987	0.57013
	1551	5971236	5	GATA2	631	2431956	631.689	0.998909	-0.00109123	-0.178044	0.429344	0.570656
	915	5971236	4	TGIF	28	182934	28.0318	0.998865	-0.00113577	-0.178269	0.429256	0.570744
	1753	5971236	3	STAT5A	603	2056764	603.813	0.998654	-0.00134662	-0.179334	0.428838	0.571162
	358	5971236	1	ZID	53	885234	53.0734	0.998617	-0.00138387	-0.179523	0.428764	0.571236
	1081	5971236	1	FOXO4	160	885234	160.258	0.99839	-0.0016108	-0.180669	0.428314	0.571686
	278	5971236	5	STRA13	113	2431956	113.223	0.998027	-0.00197523	-0.18251	0.427591	0.572409
	416	5971236	3	EGR3	143	2056764	143.289	0.997981	-0.00202056	-0.18274	0.427501	0.572499
	1388	5971236	3	PAX4	477	2056764	478.09	0.99772	-0.00228258	-0.184063	0.426982	0.573018
	3101	5971236	5	GATA1	1260	2431956	1262.97	0.997648	-0.00235485	-0.184429	0.426839	0.573161
	947	5971236	1	FOXO1	140	885234	140.392	0.997204	-0.00279947	-0.186675	0.425958	0.574042
	629	5971236	3	CDC5	216	2056764	216.656	0.996972	-0.00303278	-0.187854	0.425496	0.574504
	636	5971236	1	MEIS1	94	885234	94.2868	0.996958	-0.00304658	-0.187923	0.425468	0.574532
	2058	5971236	5	PBX1	835	2431956	838.179	0.996207	-0.00380012	-0.191731	0.423977	0.576023
	3063	5971236	3	AP4	1050	2056764	1055.04	0.995227	-0.0047846	-0.196705	0.422029	0.577971
	3101	5971236	3	GATA1	1063	2056764	1068.12	0.995202	-0.00480947	-0.196831	0.42198	0.57802
	301	5971236	5	FOXD3	122	2431956	122.591	0.995181	-0.00483115	-0.19694	0.421937	0.578063
	656	5971236	4	CDPCR1	20	182934	20.0971	0.995167	-0.00484473	-0.197009	0.42191	0.57809
	1883	5971236	2	HNF4	130	414348	130.663	0.994929	-0.00508406	-0.198218	0.421437	0.578563
	1036	5971236	3	TATA	355	2056764	356.845	0.994829	-0.00518457	-0.198726	0.421239	0.578761
	470	5971236	3	CEBPDELT	161	2056764	161.889	0.994507	-0.00550826	-0.200361	0.420599	0.579401
	441	5971236	3	SRY	151	2056764	151.9	0.994073	-0.00594497	-0.202568	0.419736	0.580264
	867	5971236	5	TBX5	351	2431956	353.11	0.994023	-0.00599468	-0.202819	0.419638	0.580362
	1081	5971236	3	FOXO4	370	2056764	372.345	0.993701	-0.00631874	-0.204456	0.418999	0.581001
	643	5971236	3	LEF1	220	2056764	221.478	0.993325	-0.00669711	-0.206368	0.418252	0.581748
	544	5971236	5	SOX	220	2431956	221.56	0.992961	-0.00706363	-0.20822	0.417529	0.582471
	389	5971236	3	MRF2	133	2056764	133.989	0.992617	-0.00741015	-0.20997	0.416845	0.583155
	2058	5971236	3	PBX1	703	2056764	708.868	0.991721	-0.00831296	-0.214532	0.415066	0.584934
	407	5971236	2	TFIII	28	414348	28.242	0.991431	-0.00860566	-0.216011	0.41449	0.58551
	656	5971236	3	CDPCR1	224	2056764	225.956	0.991343	-0.00869467	-0.216461	0.414314	0.585686
	535	5971236	5	IK2	216	2431956	217.894	0.991308	-0.00873027	-0.21664	0.414244	0.585756
	946	5971236	1	SMAD	139	885234	140.244	0.991128	-0.00891143	-0.217556	0.413888	0.586112
	858	5971236	2	TAL1ALPH	59	414348	59.5372	0.990977	-0.00906364	-0.218325	0.413588	0.586412
	892	5971236	5	CEBPB	360	2431956	363.292	0.990937	-0.00910403	-0.218529	0.413509	0.586491
	718	5971236	3	PAX2	245	2056764	247.312	0.990653	-0.00939129	-0.21998	0.412943	0.587057
	756	5971236	1	TAXCREB	111	885234	112.077	0.990392	-0.00965397	-0.221307	0.412427	0.587573
	481	5971236	5	DR1	194	2431956	195.901	0.990296	-0.00975104	-0.221798	0.412236	0.587764
	1551	5971236	3	GATA2	529	2056764	534.235	0.990202	-0.00984666	-0.222281	0.412048	0.587952
	524	5971236	2	XFD3	36	414348	36.3607	0.99008	-0.00996973	-0.222903	0.411806	0.588194
	478	5971236	3	XPF1	163	2056764	164.645	0.99001	-0.0100405	-0.22326	0.411666	0.588334
	495	5971236	2	TEF	34	414348	34.3484	0.989858	-0.0101942	-0.224037	0.411364	0.588636
	3101	5971236	1	GATA1	455	885234	459.722	0.989728	-0.0103253	-0.224699	0.411107	0.588893
	559	5971236	1	HOXA3	82	885234	82.8716	0.989483	-0.010573	-0.225951	0.41062	0.58938
	537	5971236	3	ALX4	183	2056764	184.967	0.989365	-0.0106919	-0.226551	0.410386	0.589614
	947	5971236	2	FOXO1	65	414348	65.713	0.98915	-0.0109088	-0.227648	0.40996	0.59004
	495	5971236	4	TEF	15	182934	15.1648	0.989136	-0.0109238	-0.227723	0.409931	0.590069
	1045	5971236	3	E2	356	2056764	359.945	0.989039	-0.0110214	-0.228216	0.409739	0.590261
	648	5971236	5	TST1	261	2431956	263.916	0.988949	-0.0111122	-0.228675	0.409561	0.590439
	375	5971236	5	TFIIA	151	2431956	152.729	0.988676	-0.0113881	-0.230069	0.409019	0.590981
	602	5971236	3	HSF	205	2056764	207.356	0.988638	-0.0114274	-0.230268	0.408942	0.591058
	656	5971236	2	NFE2	45	414348	45.5203	0.988571	-0.0114953	-0.230611	0.408809	0.591191
	379	5971236	3	TTF1	129	2056764	130.545	0.988167	-0.0119037	-0.232674	0.408007	0.591993
	826	5971236	1	TAL1	121	885234	122.454	0.988124	-0.011947	-0.232893	0.407922	0.592078
	1978	5971236	5	MYB	796	2431956	805.597	0.988087	-0.0119843	-0.233081	0.407849	0.592151
	502	5971236	5	COMP1	202	2431956	204.454	0.987998	-0.0120744	-0.233536	0.407672	0.592328
	479	5971236	3	TFE	163	2056764	164.989	0.987943	-0.0121303	-0.233819	0.407563	0.592437
	635	5971236	1	SF1	93	885234	94.1386	0.987905	-0.0121683	-0.234011	0.407488	0.592512
	1984	5971236	3	NFY	675	2056764	683.379	0.987738	-0.0123375	-0.234866	0.407156	0.592844
	527	5971236	5	DBP	212	2431956	214.636	0.98772	-0.0123562	-0.234961	0.40712	0.59288
	368	5971236	5	GCNF	148	2431956	149.878	0.987467	-0.0126126	-0.236256	0.406617	0.593383
	567	5971236	1	CEBPGAMM	83	885234	84.0576	0.987418	-0.0126615	-0.236503	0.406521	0.593479
	394	5971236	3	CHOP	134	2056764	135.711	0.987389	-0.012691	-0.236652	0.406463	0.593537
	656	5971236	1	NFE2	96	885234	97.2518	0.987128	-0.0129554	-0.237988	0.405945	0.594055
	1045	5971236	5	E2	420	2431956	425.606	0.986828	-0.0132594	-0.239524	0.40535	0.59465
	438	5971236	5	NKX3A	176	2431956	178.388	0.986614	-0.0134768	-0.240623	0.404924	0.595076
	570	5971236	5	CREL	229	2431956	232.149	0.986437	-0.0136563	-0.241529	0.404572	0.595428
	702	5971236	5	NKX61	282	2431956	285.91	0.986326	-0.0137683	-0.242095	0.404353	0.595647
	636	5971236	3	MEIS1	216	2056764	219.067	0.985999	-0.0141001	-0.243772	0.403704	0.596296
	851	5971236	3	TBP	289	2056764	293.123	0.985934	-0.0141654	-0.244101	0.403576	0.596424
	1978	5971236	1	MYB	289	885234	293.238	0.985548	-0.0145576	-0.246083	0.402809	0.597191
	618	5971236	5	PBX	248	2431956	251.698	0.985307	-0.0148016	-0.247316	0.402332	0.597668
	442	5971236	3	E4BP4	150	2056764	152.245	0.985255	-0.0148545	-0.247583	0.402228	0.597772
	3101	5971236	2	GATA1	212	414348	215.18	0.98522	-0.0148906	-0.247766	0.402158	0.597842
	448	5971236	3	PPAR	152	2056764	154.311	0.985021	-0.0150926	-0.248786	0.401763	0.598237
	424	5971236	5	HTF	170	2431956	172.686	0.984445	-0.0156769	-0.251739	0.400622	0.599378
	636	5971236	5	MEIS1	255	2431956	259.029	0.984445	-0.0156769	-0.251739	0.400622	0.599378
	562	5971236	1	POLY	82	885234	83.3163	0.984201	-0.0159254	-0.252994	0.400136	0.599864
	514	5971236	5	FREAC3	206	2431956	209.341	0.98404	-0.016089	-0.253821	0.399817	0.600183
	539	5971236	5	RFX	216	2431956	219.523	0.983951	-0.0161791	-0.254276	0.399641	0.600359
	1682	5971236	3	MYOD	570	2056764	579.357	0.983849	-0.0162824	-0.254798	0.39944	0.60056
	661	5971236	3	EFC	224	2056764	227.678	0.983844	-0.0162877	-0.254825	0.399429	0.600571
	363	5971236	3	XBP1	123	2056764	125.034	0.983735	-0.0163984	-0.255384	0.399213	0.600787
	1186	5971236	5	LHX3	475	2431956	483.032	0.983371	-0.0167687	-0.257255	0.398491	0.601509
	469	5971236	2	FOXO3	32	414348	32.5442	0.983278	-0.0168638	-0.257735	0.398306	0.601694
	498	5971236	4	PTF1BETA	15	182934	15.2567	0.983177	-0.0169661	-0.258252	0.398106	0.601894
	892	5971236	1	CEBPB	130	885234	132.239	0.98307	-0.0170745	-0.2588	0.397895	0.602105
	537	5971236	5	IK3	215	2431956	218.709	0.983043	-0.017102	-0.258939	0.397841	0.602159
	567	5971236	5	CEBPGAMM	227	2431956	230.927	0.982995	-0.0171512	-0.259187	0.397745	0.602255
	652	5971236	1	HMGIY	95	885234	96.6588	0.982838	-0.0173105	-0.259992	0.397435	0.602565
	514	5971236	3	FREAC3	174	2056764	177.045	0.982802	-0.0173479	-0.260181	0.397362	0.602638
	570	5971236	5	ATF1	228	2431956	232.149	0.982129	-0.0180327	-0.263641	0.396028	0.603972
	280	5971236	5	FOXM1	112	2431956	114.038	0.982129	-0.0180327	-0.263641	0.396028	0.603972
	240	5971236	5	PAX9	96	2431956	97.7468	0.982129	-0.0180327	-0.263641	0.396028	0.603972
	735	5971236	1	BRN2	107	885234	108.964	0.98198	-0.0181845	-0.264408	0.395733	0.604267
	343	5971236	3	MTF1	116	2056764	118.145	0.981847	-0.0183202	-0.265094	0.395469	0.604531
	485	5971236	3	MAF	164	2056764	167.056	0.981707	-0.0184624	-0.265812	0.395192	0.604808
	668	5971236	5	VMAF	267	2431956	272.062	0.981394	-0.0187814	-0.267424	0.394571	0.605429
	643	5971236	5	LEF1	257	2431956	261.88	0.981365	-0.0188106	-0.267571	0.394515	0.605485
	514	5971236	2	FREAC3	35	414348	35.6668	0.981305	-0.0188722	-0.267883	0.394395	0.605605
	648	5971236	3	TST1	219	2056764	223.201	0.98118	-0.0189989	-0.268523	0.394148	0.605852
	468	5971236	5	HFH8	187	2431956	190.606	0.98108	-0.0191016	-0.269042	0.393949	0.606051
	1161	5971236	2	P53	79	414348	80.5626	0.980604	-0.0195861	-0.27149	0.393007	0.606993
	956	5971236	2	COUP	65	414348	66.3375	0.979838	-0.0203676	-0.275438	0.39149	0.60851
	240	5971236	3	PAX9	81	2056764	82.6669	0.979836	-0.0203697	-0.275449	0.391486	0.608514
	558	5971236	1	FREAC4	81	885234	82.7233	0.979167	-0.0210526	-0.278899	0.390161	0.609839
	851	5971236	3	PAX3	287	2056764	293.123	0.979111	-0.0211098	-0.279188	0.39005	0.60995
	1032	5971236	3	LMO2COM	348	2056764	355.468	0.978992	-0.0212314	-0.279803	0.389814	0.610186
	1229	5971236	5	PR	490	2431956	500.545	0.978932	-0.0212926	-0.280112	0.389696	0.610304
	567	5971236	4	NGFIC	17	182934	17.3705	0.978669	-0.0215622	-0.281474	0.389173	0.610827
	635	5971236	3	SF1	214	2056764	218.723	0.978408	-0.0218289	-0.282822	0.388657	0.611343
	727	5971236	3	MEIS1AHO	245	2056764	250.412	0.978389	-0.0218482	-0.282919	0.388619	0.611381
	1162	5971236	5	TAL1BETA	463	2431956	473.258	0.978326	-0.0219128	-0.283245	0.388494	0.611506
	469	5971236	3	ISRE	158	2056764	161.545	0.978057	-0.0221877	-0.284634	0.387962	0.612038
	482	5971236	5	XFD1	192	2431956	196.308	0.978054	-0.0221907	-0.284649	0.387956	0.612044
	801	5971236	4	PPARA	24	182934	24.5393	0.978022	-0.0222233	-0.284814	0.387893	0.612107
	469	5971236	1	FOXO3	68	885234	69.5291	0.978008	-0.0222379	-0.284888	0.387865	0.612135
	339	5971236	5	FAC1	135	2431956	138.067	0.977783	-0.0224673	-0.286047	0.387421	0.612579
	434	5971236	4	LFA1	13	182934	13.296	0.97774	-0.0225114	-0.28627	0.387336	0.612664
	1984	5971236	5	NFY	790	2431956	808.041	0.977674	-0.0225793	-0.286613	0.387204	0.612796
	661	5971236	5	EFC	263	2431956	269.211	0.976929	-0.0233417	-0.290465	0.38573	0.61427
	633	5971236	3	EBF	213	2056764	218.034	0.976913	-0.0233582	-0.290548	0.385698	0.614302
	642	5971236	3	RORA1	216	2056764	221.134	0.976784	-0.0234898	-0.291213	0.385444	0.614556
	434	5971236	3	LFA1	146	2056764	149.489	0.976659	-0.0236178	-0.29186	0.385197	0.614803
	437	5971236	3	SOX9	147	2056764	150.523	0.976598	-0.0236805	-0.292177	0.385076	0.614924
	574	5971236	3	EGR1	193	2056764	197.712	0.976169	-0.0241191	-0.294393	0.384229	0.615771
	351	5971236	3	GATA4	118	2056764	120.9	0.976011	-0.0242815	-0.295213	0.383915	0.616085
	602	5971236	4	HSF	18	182934	18.4428	0.975991	-0.0243019	-0.295316	0.383876	0.616124
	394	5971236	1	CHOP	57	885234	58.4104	0.975854	-0.0244424	-0.296026	0.383605	0.616395
	1229	5971236	3	PR	413	2056764	423.323	0.975614	-0.0246884	-0.297269	0.38313	0.61687
	1753	5971236	5	STAT5A	696	2431956	713.959	0.974846	-0.0254762	-0.301249	0.381612	0.618388
	471	5971236	5	GFI1	187	2431956	191.828	0.974831	-0.0254914	-0.301326	0.381583	0.618417
	602	5971236	1	HSF	87	885234	89.2463	0.97483	-0.0254921	-0.30133	0.381581	0.618419
	756	5971236	5	TAXCREB	300	2431956	307.903	0.974334	-0.0260008	-0.3039	0.380602	0.619398
	358	5971236	5	ZID	142	2431956	145.806	0.973899	-0.0264479	-0.306159	0.379742	0.620258
	161	5971236	3	ARP1	54	2056764	55.4557	0.97375	-0.0266003	-0.306929	0.379449	0.620551
	666	5971236	2	MMEF2	45	414348	46.2142	0.973727	-0.0266242	-0.30705	0.379403	0.620597
	656	5971236	3	NFE2	220	2056764	225.956	0.97364	-0.0267132	-0.307499	0.379232	0.620768
	637	5971236	4	XVENT1	19	182934	19.515	0.973608	-0.0267469	-0.30767	0.379167	0.620833
	570	5971236	4	CREL	17	182934	17.4624	0.973518	-0.0268392	-0.308136	0.378989	0.621011
	734	5971236	5	AIRE	291	2431956	298.942	0.973432	-0.0269277	-0.308583	0.378819	0.621181
	449	5971236	5	MEF3	178	2431956	182.868	0.973379	-0.0269813	-0.308854	0.378716	0.621284
	373	5971236	3	HOX13	125	2056764	128.478	0.972929	-0.0274446	-0.311195	0.377826	0.622174
	567	5971236	3	NGFIC	190	2056764	195.3	0.97286	-0.0275152	-0.311551	0.377691	0.622309
	637	5971236	2	XVENT1	43	414348	44.2018	0.97281	-0.0275665	-0.311811	0.377592	0.622408
	812	5971236	3	MZF1	272	2056764	279.69	0.972507	-0.0278782	-0.313386	0.376994	0.623006
	437	5971236	1	SOX9	63	885234	64.7851	0.972445	-0.0279413	-0.313704	0.376873	0.623127
	947	5971236	5	FOXO1	375	2431956	385.693	0.972277	-0.028115	-0.314582	0.376539	0.623461
	666	5971236	3	MMEF2	223	2056764	229.401	0.972099	-0.0282978	-0.315506	0.376189	0.623811
	576	5971236	5	EGR2	228	2431956	234.592	0.971898	-0.028504	-0.316547	0.375794	0.624206
	502	5971236	3	COMP1	168	2056764	172.912	0.971595	-0.0288161	-0.318124	0.375195	0.624805
	839	5971236	5	TCF4	332	2431956	341.707	0.971594	-0.0288177	-0.318132	0.375192	0.624808
	801	5971236	3	PPARA	268	2056764	275.901	0.971364	-0.0290539	-0.319326	0.37474	0.62526
	825	5971236	3	HEN1	276	2056764	284.167	0.971259	-0.0291625	-0.319874	0.374532	0.625468
	718	5971236	5	PAX2	284	2431956	292.426	0.971186	-0.0292373	-0.320252	0.374388	0.625612
	284	5971236	3	SREBP	95	2056764	97.8225	0.971147	-0.0292773	-0.320455	0.374312	0.625688
	637	5971236	3	XVENT1	213	2056764	219.412	0.970778	-0.0296574	-0.322375	0.373584	0.626416
	1116	5971236	5	NRF2	441	2431956	454.523	0.970248	-0.0302032	-0.325133	0.37254	0.62746
	471	5971236	4	GFI1	14	182934	14.4295	0.970235	-0.030217	-0.325202	0.372514	0.627486
	329	5971236	5	DEC	130	2431956	133.995	0.970188	-0.0302652	-0.325446	0.372422	0.627578
	671	5971236	5	HNF3	265	2431956	273.284	0.969688	-0.0307812	-0.328053	0.371436	0.628564
	512	5971236	3	HNF4ALPH	171	2056764	176.356	0.96963	-0.030841	-0.328355	0.371322	0.628678
	471	5971236	5	VBP	186	2431956	191.828	0.969618	-0.0308534	-0.328418	0.371298	0.628702
	223	5971236	2	FOX	15	414348	15.4741	0.969361	-0.0311186	-0.329758	0.370792	0.629208
	537	5971236	5	ALX4	212	2431956	218.709	0.969327	-0.0311538	-0.329936	0.370724	0.629276
	1363	5971236	5	GR	538	2431956	555.121	0.969159	-0.0313268	-0.33081	0.370394	0.629606
	512	5971236	5	HNF4ALPH	202	2431956	208.527	0.968701	-0.0317989	-0.333195	0.369494	0.630506
	910	5971236	4	STAT6	27	182934	27.8786	0.968483	-0.0320239	-0.334332	0.369064	0.630936
	1640	5971236	3	STAT1	547	2056764	564.89	0.96833	-0.0321827	-0.335134	0.368762	0.631238
	1030	5971236	5	HSF1	406	2431956	419.497	0.967826	-0.0327029	-0.337762	0.367771	0.632229
	339	5971236	3	FAC1	113	2056764	116.767	0.96774	-0.0327922	-0.338214	0.367601	0.632399
	375	5971236	3	TFIIA	125	2056764	129.167	0.96774	-0.0327922	-0.338214	0.367601	0.632399
	675	5971236	5	ETS2	266	2431956	274.913	0.967579	-0.0329583	-0.339053	0.367285	0.632715
	858	5971236	5	TAL1ALPH	338	2431956	349.445	0.967248	-0.0333001	-0.34078	0.366635	0.633365
	611	5971236	2	GATA6	41	414348	42.3977	0.967034	-0.0335219	-0.3419	0.366213	0.633787
	1186	5971236	1	LHX3	170	885234	175.824	0.966875	-0.0336859	-0.342729	0.365901	0.634099
	652	5971236	3	HMGIY	217	2056764	224.578	0.966255	-0.0343271	-0.345969	0.364683	0.635317
	880	5971236	2	CAAT	59	414348	61.0638	0.966203	-0.0343814	-0.346243	0.36458	0.63542
	946	5971236	4	SMAD	28	182934	28.9815	0.966133	-0.0344543	-0.346611	0.364442	0.635558
	642	5971236	4	RORA1	19	182934	19.6682	0.966025	-0.0345655	-0.347174	0.36423	0.63577
	915	5971236	1	TGIF	131	885234	135.648	0.965731	-0.0348695	-0.34871	0.363654	0.636346
	524	5971236	1	XFD3	75	885234	77.6828	0.965464	-0.0351464	-0.350108	0.363129	0.636871
	618	5971236	5	MTATA	243	2431956	251.698	0.965442	-0.0351689	-0.350222	0.363086	0.636914
	541	5971236	4	IRF7	16	182934	16.574	0.965367	-0.0352468	-0.350616	0.362938	0.637062
	851	5971236	2	TBP	57	414348	59.0515	0.96526	-0.0353578	-0.351177	0.362728	0.637272
	358	5971236	3	ZID	119	2056764	123.311	0.965036	-0.0355894	-0.352347	0.362289	0.637711
	340	5971236	3	TAACC	113	2056764	117.111	0.964893	-0.0357377	-0.353096	0.362008	0.637992
	1110	5971236	5	S8	436	2431956	452.079	0.964433	-0.036215	-0.355507	0.361105	0.638895
	1451	5971236	3	NF1	482	2056764	499.79	0.964405	-0.0362441	-0.355654	0.36105	0.63895
	965	5971236	5	PAX6	379	2431956	393.024	0.964318	-0.0363338	-0.356108	0.36088	0.63912
	557	5971236	3	E2F4DP2	185	2056764	191.856	0.964265	-0.0363893	-0.356388	0.360775	0.639225
	517	5971236	5	ELF1	203	2431956	210.563	0.964082	-0.0365788	-0.357346	0.360416	0.639584
	469	5971236	1	ISRE	67	885234	69.5291	0.963625	-0.0370529	-0.359741	0.35952	0.64048
	1088	5971236	5	STAT3	427	2431956	443.119	0.963624	-0.0370543	-0.359748	0.359518	0.640482
	2589	5971236	3	AR	859	2056764	891.769	0.963254	-0.037438	-0.361687	0.358793	0.641207
	428	5971236	3	HMX1	142	2056764	147.423	0.963217	-0.0374761	-0.361879	0.358721	0.641279
	403	5971236	5	TCF11MAF	158	2431956	164.133	0.962633	-0.0380835	-0.364948	0.357575	0.642425
	546	5971236	3	HAND1E47	181	2056764	188.067	0.962422	-0.0383019	-0.366052	0.357163	0.642837
	1194	5971236	5	NFKAPPAB	468	2431956	486.291	0.962388	-0.0383379	-0.366234	0.357095	0.642905
	441	5971236	4	MYOGENIN	13	182934	13.5104	0.96222	-0.0385117	-0.367112	0.356768	0.643232
	603	5971236	1	FREAC2	86	885234	89.3946	0.962027	-0.0387127	-0.368127	0.356389	0.643611
	388	5971236	5	CDPCR3	152	2431956	158.024	0.961879	-0.0388667	-0.368906	0.356099	0.643901
	477	5971236	3	AML	158	2056764	164.3	0.961653	-0.0391014	-0.370091	0.355657	0.644343
	1978	5971236	3	MYB	655	2056764	681.313	0.961379	-0.0393862	-0.37153	0.355121	0.644879
	659	5971236	5	ER	258	2431956	268.397	0.961264	-0.0395059	-0.372135	0.354896	0.645104
	713	5971236	3	APOLYA	236	2056764	245.589	0.960953	-0.0398295	-0.37377	0.354288	0.645712
	351	5971236	1	GATA4	50	885234	52.0356	0.96088	-0.039906	-0.374156	0.354144	0.645856
	735	5971236	2	BRN2	49	414348	51.0021	0.960744	-0.0400472	-0.37487	0.353879	0.646121
	680	5971236	3	STAF	225	2056764	234.223	0.960624	-0.0401723	-0.375502	0.353644	0.646356
	671	5971236	3	HNF3	222	2056764	231.123	0.960528	-0.0402717	-0.376004	0.353457	0.646543
	1206	5971236	3	VMYB	399	2056764	415.401	0.960518	-0.0402829	-0.376061	0.353436	0.646564
	537	5971236	5	ROAZ	210	2431956	218.709	0.960182	-0.0406325	-0.377827	0.35278	0.64722
	1110	5971236	1	S8	158	885234	164.557	0.960153	-0.0406631	-0.377981	0.352722	0.647278
	463	5971236	5	AP2REP	181	2431956	188.57	0.959856	-0.040972	-0.379542	0.352143	0.647857
	1036	5971236	2	TATA	69	414348	71.8887	0.959817	-0.0410129	-0.379749	0.352066	0.647934
	880	5971236	5	CAAT	344	2431956	358.405	0.959808	-0.0410222	-0.379796	0.352048	0.647952
	394	5971236	5	CHOP	154	2431956	160.468	0.959695	-0.0411402	-0.380392	0.351827	0.648173
	593	5971236	3	ETS1	196	2056764	204.256	0.95958	-0.0412597	-0.380996	0.351603	0.648397
	535	5971236	5	MYOGNF1	209	2431956	217.894	0.959182	-0.0416744	-0.383091	0.350826	0.649174
	448	5971236	5	PPAR	175	2431956	182.461	0.95911	-0.0417492	-0.383469	0.350686	0.649314
	851	5971236	1	TBP	121	885234	126.161	0.959096	-0.0417644	-0.383546	0.350658	0.649342
	647	5971236	4	CART1	19	182934	19.8214	0.95856	-0.0423235	-0.386371	0.349611	0.650389
	527	5971236	3	DBP	174	2056764	181.523	0.958558	-0.0423252	-0.386379	0.349608	0.650392
	524	5971236	3	XFD3	173	2056764	180.489	0.958505	-0.04238	-0.386656	0.349505	0.650495
	2316	5971236	4	HNF1	68	182934	70.9527	0.958385	-0.0425053	-0.38729	0.349271	0.650729
	656	5971236	5	CDPCR1	256	2431956	267.175	0.958175	-0.0427253	-0.388401	0.34886	0.65114
	485	5971236	3	HNF3B	160	2056764	167.056	0.957763	-0.043155	-0.390572	0.348057	0.651943
	965	5971236	1	PAX6	137	885234	143.061	0.957634	-0.04329	-0.391254	0.347805	0.652195
	716	5971236	4	DTYPEPA	21	182934	21.9353	0.957362	-0.0435739	-0.392689	0.347275	0.652725
	388	5971236	1	CDPCR3	55	885234	57.5209	0.956174	-0.044815	-0.398959	0.344962	0.655038
	1179	5971236	5	FXR	459	2431956	480.181	0.955889	-0.0451136	-0.400468	0.344406	0.655594
	638	5971236	3	CDPCR3HD	210	2056764	219.756	0.955605	-0.0454107	-0.401969	0.343853	0.656147
	614	5971236	3	TITF1	202	2056764	211.489	0.955131	-0.0459072	-0.404477	0.342931	0.657069
	545	5971236	5	ALPHACP1	212	2431956	221.967	0.955098	-0.0459415	-0.404651	0.342867	0.657133
	653	5971236	5	LEF1TCF1	254	2431956	265.953	0.955056	-0.0459848	-0.40487	0.342787	0.657213
	576	5971236	5	ATF3	224	2431956	234.592	0.954848	-0.0462035	-0.405975	0.342381	0.657619
	544	5971236	1	SOX	77	885234	80.6478	0.954768	-0.0462866	-0.406395	0.342226	0.657774
	537	5971236	1	IK3	76	885234	79.6101	0.954653	-0.0464076	-0.407006	0.342002	0.657998
	517	5971236	3	ELF1	170	2056764	178.078	0.954637	-0.0464244	-0.407091	0.341971	0.658029
	441	5971236	3	MYOGENIN	145	2056764	151.9	0.954573	-0.0464911	-0.407428	0.341847	0.658153
	1883	5971236	5	HNF4	732	2431956	766.905	0.954485	-0.0465829	-0.407892	0.341677	0.658323
	494	5971236	5	PEBP	192	2431956	201.196	0.954295	-0.0467821	-0.408898	0.341307	0.658693
	572	5971236	3	GATA	188	2056764	197.023	0.954205	-0.046877	-0.409377	0.341131	0.658869
	438	5971236	2	NKX3A	29	414348	30.3931	0.954164	-0.0469201	-0.409595	0.341052	0.658948
	304	5971236	1	BEL1	43	885234	45.0679	0.954116	-0.0469704	-0.409849	0.340958	0.659042
	1129	5971236	4	STAT	33	182934	34.5879	0.954091	-0.0469962	-0.40998	0.34091	0.65909
	479	5971236	4	HSF2	14	182934	14.6746	0.954031	-0.0470595	-0.4103	0.340793	0.659207
	544	5971236	2	SOX	36	414348	37.7485	0.95368	-0.0474273	-0.412158	0.340112	0.659888
	1753	5971236	2	STAT5A	116	414348	121.642	0.953619	-0.0474907	-0.412478	0.339995	0.660005
	545	5971236	3	ALPHACP1	179	2056764	187.723	0.953534	-0.0475799	-0.412929	0.339829	0.660171
	536	5971236	3	KROX	176	2056764	184.623	0.953296	-0.0478301	-0.414193	0.339366	0.660634
	453	5971236	1	IRF1	64	885234	67.1571	0.952989	-0.0481518	-0.415819	0.338771	0.661229
	469	5971236	2	ISRE	31	414348	32.5442	0.95255	-0.0486125	-0.418146	0.33792	0.66208
	756	5971236	3	TAXCREB	248	2056764	260.401	0.952379	-0.0487926	-0.419056	0.337588	0.662412
	680	5971236	1	RORA2	96	885234	100.81	0.952288	-0.0488874	-0.419535	0.337413	0.662587
	508	5971236	5	ATATA	197	2431956	206.897	0.952162	-0.0490196	-0.420203	0.337168	0.662832
	557	5971236	5	AP1FJ	216	2431956	226.854	0.952154	-0.0490288	-0.420249	0.337152	0.662848
	1116	5971236	3	NRF2	366	2056764	384.401	0.952131	-0.0490527	-0.420371	0.337107	0.662893
	1363	5971236	3	GR	447	2056764	469.479	0.952119	-0.0490648	-0.420431	0.337085	0.662915
	619	5971236	3	E12	203	2056764	213.212	0.952106	-0.0490792	-0.420504	0.337059	0.662941
	240	5971236	4	PAX9	7	182934	7.35261	0.952043	-0.049145	-0.420837	0.336937	0.663063
	496	5971236	1	HFH1	70	885234	73.5319	0.951968	-0.0492235	-0.421233	0.336792	0.663208
	521	5971236	5	TEL2	202	2431956	212.192	0.951968	-0.0492243	-0.421237	0.336791	0.663209
	1362	5971236	5	YY1	528	2431956	554.713	0.951843	-0.0493551	-0.421898	0.33655	0.66345
	485	5971236	5	MAF	188	2431956	197.53	0.951754	-0.0494489	-0.422372	0.336377	0.663623
	498	5971236	5	PTF1BETA	193	2431956	202.825	0.951561	-0.0496518	-0.423397	0.336003	0.663997
	537	5971236	3	IK3	176	2056764	184.967	0.951521	-0.049694	-0.423611	0.335925	0.664075
	468	5971236	1	IRF2	66	885234	69.3809	0.951271	-0.0499564	-0.424936	0.335442	0.664558
	618	5971236	4	MTATA	18	182934	18.933	0.950723	-0.0505329	-0.427849	0.33438	0.66562
	452	5971236	5	DR3	175	2431956	184.09	0.950623	-0.0506381	-0.428381	0.334187	0.665813
	675	5971236	3	ETS2	221	2056764	232.501	0.950535	-0.0507299	-0.428844	0.334018	0.665982
	310	5971236	5	CREBP1CJ	120	2431956	126.256	0.950447	-0.0508225	-0.429312	0.333848	0.666152
	223	5971236	3	FOX	73	2056764	76.8113	0.950381	-0.0508923	-0.429665	0.33372	0.66628
	956	5971236	5	COUP	370	2431956	389.358	0.950282	-0.0509968	-0.430193	0.333528	0.666472
	416	5971236	5	SEF1	161	2431956	169.428	0.950257	-0.0510228	-0.430324	0.33348	0.66652
	481	5971236	4	DR1	14	182934	14.7359	0.950064	-0.0512262	-0.431352	0.333106	0.666894
	382	5971236	3	FREAC7	125	2056764	131.578	0.950006	-0.0512868	-0.431658	0.332995	0.667005
	1129	5971236	1	STAT	159	885234	167.374	0.949969	-0.0513262	-0.431857	0.332923	0.667077
	778	5971236	5	RP58	301	2431956	316.863	0.949938	-0.0513582	-0.432019	0.332864	0.667136
	3551	5971236	2	MEF2	234	414348	246.406	0.949651	-0.0516604	-0.433546	0.332309	0.667691
	611	5971236	1	GATA6	86	885234	90.5806	0.949431	-0.0518925	-0.434718	0.331883	0.668117
	1125	5971236	5	CREBP1	435	2431956	458.188	0.949391	-0.0519342	-0.434929	0.331807	0.668193
	867	5971236	1	TBX5	122	885234	128.532	0.949176	-0.0521607	-0.436074	0.331392	0.668608
	1116	5971236	1	NRF2	157	885234	165.447	0.948946	-0.0524031	-0.437298	0.330947	0.669053
	665	5971236	5	IK1	257	2431956	270.84	0.948899	-0.0524529	-0.43755	0.330856	0.669144
	718	5971236	1	PAX2	101	885234	106.443	0.948862	-0.0524918	-0.437747	0.330785	0.669215
	471	5971236	2	HLF	31	414348	32.683	0.948505	-0.0528679	-0.439647	0.330097	0.669903
	4874	5971236	3	E2F	1592	2056764	1678.83	0.948282	-0.0531038	-0.440839	0.329665	0.670335
	121	5971236	1	EN1	17	885234	17.9382	0.947697	-0.05372	-0.443952	0.328539	0.671461
	481	5971236	3	OSF2	157	2056764	165.678	0.94762	-0.0538014	-0.444363	0.32839	0.67161
	425	5971236	5	PXR	164	2431956	173.093	0.947466	-0.0539647	-0.445188	0.328092	0.671908
	619	5971236	3	NFMUE1	202	2056764	213.212	0.947416	-0.0540175	-0.445455	0.327995	0.672005
	227	5971236	3	ATF6	74	2056764	78.1891	0.946424	-0.0550649	-0.450747	0.326086	0.673914
	494	5971236	3	PEBP	161	2056764	170.156	0.946191	-0.0553111	-0.451991	0.325638	0.674362
	483	5971236	4	ZTA	14	182934	14.7971	0.94613	-0.0553755	-0.452317	0.32552	0.67448
	716	5971236	2	DTYPEPA	47	414348	49.6837	0.945984	-0.0555295	-0.453095	0.32524	0.67476
	379	5971236	5	TTF1	146	2431956	154.359	0.94585	-0.0556715	-0.453812	0.324982	0.675018
	1213	5971236	1	NFAT	170	885234	179.827	0.945354	-0.0561963	-0.456463	0.324028	0.675972
	478	5971236	5	XPF1	184	2431956	194.679	0.945145	-0.0564169	-0.457578	0.323628	0.676372
	614	5971236	1	TITF1	86	885234	91.0253	0.944792	-0.0567904	-0.459465	0.32295	0.67705
	839	5971236	2	TCF4	55	414348	58.2188	0.944713	-0.0568745	-0.45989	0.322798	0.677202
	498	5971236	3	PTF1BETA	162	2056764	171.534	0.944421	-0.0571837	-0.461452	0.322237	0.677763
	546	5971236	5	PAX5	210	2431956	222.374	0.944355	-0.0572534	-0.461804	0.322111	0.677889
	519	5971236	2	POU1F1	34	414348	36.0138	0.944084	-0.0575403	-0.463254	0.321591	0.678409
	294	5971236	5	ATF4	113	2431956	119.74	0.943712	-0.0579339	-0.465243	0.320879	0.679121
	622	5971236	1	SMAD3	87	885234	92.2113	0.943485	-0.0581748	-0.46646	0.320443	0.679557
	479	5971236	5	HSF2	184	2431956	195.086	0.943172	-0.0585068	-0.468137	0.319843	0.680157
	458	5971236	1	PAX1	64	885234	67.8984	0.942585	-0.0591289	-0.47128	0.31872	0.68128
	1125	5971236	3	CREBP1	365	2056764	387.501	0.941933	-0.0598209	-0.474777	0.317473	0.682527
	558	5971236	3	FREAC4	181	2056764	192.2	0.941725	-0.0600419	-0.475893	0.317075	0.682925
	788	5971236	1	POU3F2	110	885234	116.821	0.941613	-0.0601605	-0.476493	0.316862	0.683138
	1111	5971236	5	ETS	426	2431956	452.486	0.941465	-0.0603184	-0.47729	0.316578	0.683422
	509	5971236	1	ICSBP	71	885234	75.4591	0.940907	-0.0609109	-0.480284	0.315513	0.684487
	466	5971236	3	PAX	151	2056764	160.511	0.940743	-0.0610857	-0.481167	0.315199	0.684801
	251	5971236	1	ACAAT	35	885234	37.2107	0.94059	-0.0612477	-0.481986	0.314908	0.685092
	1441	5971236	5	NFKB	552	2431956	586.888	0.940554	-0.0612865	-0.482182	0.314838	0.685162
	71	5971236	3	LUN1	23	2056764	24.4556	0.940479	-0.0613656	-0.482581	0.314696	0.685304
	825	5971236	5	HEN1	316	2431956	336.005	0.940463	-0.0613831	-0.48267	0.314665	0.685335
	565	5971236	3	STAT5B	183	2056764	194.612	0.940335	-0.0615195	-0.483359	0.31442	0.68558
	382	5971236	4	FREAC7	11	182934	11.7029	0.939938	-0.0619415	-0.485491	0.313664	0.686336
	512	5971236	5	LXR	196	2431956	208.527	0.939928	-0.0619519	-0.485544	0.313645	0.686355
	280	5971236	1	FOXM1	39	885234	41.5099	0.939534	-0.0623708	-0.48766	0.312895	0.687105
	438	5971236	1	NKX3A	61	885234	64.9334	0.939424	-0.0624878	-0.488252	0.312686	0.687314
	578	5971236	5	VJUN	221	2431956	235.407	0.9388	-0.0631531	-0.491613	0.311497	0.688503
	476	5971236	2	E2F1DP2	31	414348	33.03	0.938542	-0.0634276	-0.493	0.311006	0.688994
	647	5971236	1	CART1	90	885234	95.9176	0.938306	-0.0636794	-0.494272	0.310557	0.689443
	640	5971236	1	AFP1	89	885234	94.8798	0.938029	-0.0639746	-0.495763	0.310031	0.689969
	545	5971236	3	NRSE	176	2056764	187.723	0.937553	-0.0644817	-0.498326	0.309127	0.690873
	1303	5971236	1	GATA3	181	885234	193.169	0.937002	-0.0650703	-0.5013	0.30808	0.69192
	468	5971236	1	HFH8	65	885234	69.3809	0.936858	-0.0652238	-0.502075	0.307807	0.692193
	477	5971236	5	ERR1	182	2431956	194.272	0.936832	-0.0652517	-0.502216	0.307758	0.692242
	626	5971236	3	CREBATF	202	2056764	215.623	0.936821	-0.0652626	-0.502271	0.307738	0.692262
	623	5971236	3	CETS168	201	2056764	214.589	0.936673	-0.0654215	-0.503074	0.307456	0.692544
	755	5971236	5	VDR	288	2431956	307.495	0.9366	-0.0654992	-0.503467	0.307318	0.692682
	1434	5971236	5	RFX1	547	2431956	584.037	0.936584	-0.0655161	-0.503552	0.307288	0.692712
	910	5971236	5	STAT6	347	2431956	370.623	0.93626	-0.0658618	-0.505298	0.306675	0.693325
	931	5971236	5	E47	355	2431956	379.176	0.93624	-0.0658834	-0.505408	0.306636	0.693364
	1086	5971236	3	GEN	350	2056764	374.068	0.93566	-0.0665033	-0.50854	0.305537	0.694463
	512	5971236	3	OLF1	165	2056764	176.356	0.935608	-0.0665591	-0.508822	0.305439	0.694561
	441	5971236	5	ZIC3	168	2431956	179.61	0.935361	-0.0668228	-0.510154	0.304972	0.695028
	755	5971236	2	VDR	49	414348	52.3899	0.935294	-0.0668944	-0.510516	0.304845	0.695155
	326	5971236	3	PADS	105	2056764	112.289	0.935086	-0.067117	-0.51164	0.304451	0.695549
	302	5971236	5	DELTAEF1	115	2431956	122.998	0.934974	-0.0672368	-0.512246	0.304239	0.695761
	1110	5971236	2	S8	72	414348	77.0236	0.934778	-0.0674462	-0.513304	0.303869	0.696131
	469	5971236	3	FOXO3	151	2056764	161.545	0.934725	-0.0675029	-0.51359	0.303769	0.696231
	1168	5971236	3	ELK1	376	2056764	402.312	0.934598	-0.067639	-0.514278	0.303529	0.696471
	402	5971236	5	P300	153	2431956	163.726	0.934488	-0.0677561	-0.51487	0.303322	0.696678
	1180	5971236	5	ATF	449	2431956	480.589	0.934271	-0.0679888	-0.516045	0.302911	0.697089
	2549	5971236	1	CEBP	353	885234	377.889	0.934138	-0.0681311	-0.516764	0.30266	0.69734
	1206	5971236	1	VMYB	167	885234	178.789	0.934061	-0.0682134	-0.51718	0.302515	0.697485
	1212	5971236	5	CETS1P54	461	2431956	493.622	0.933914	-0.0683711	-0.517977	0.302237	0.697763
	855	5971236	3	SREBP1	275	2056764	294.501	0.933784	-0.0685103	-0.51868	0.301992	0.698008
	619	5971236	3	FOXP3	199	2056764	213.212	0.933345	-0.0689804	-0.521055	0.301164	0.698836
	1161	5971236	5	P53	441	2431956	472.85	0.932642	-0.069734	-0.524863	0.299839	0.700161
	315	5971236	4	HES1	9	182934	9.6503	0.932614	-0.0697643	-0.525016	0.299786	0.700214
	557	5971236	1	AP1FJ	77	885234	82.5751	0.932485	-0.0699026	-0.525715	0.299543	0.700457
	561	5971236	5	T3R	213	2431956	228.483	0.932235	-0.0701707	-0.527069	0.299073	0.700927
	603	5971236	2	FREAC2	39	414348	41.8426	0.932065	-0.0703525	-0.527988	0.298754	0.701246
	622	5971236	5	SMAD3	236	2431956	253.327	0.931601	-0.0708502	-0.530503	0.297882	0.702118
	638	5971236	5	CDPCR3HD	242	2431956	259.844	0.931329	-0.0711425	-0.531979	0.29737	0.70263
	1176	5971236	5	AREB6	446	2431956	478.96	0.931185	-0.0712971	-0.532761	0.2971	0.7029
	471	5971236	1	HLF	65	885234	69.8256	0.930891	-0.0716136	-0.53436	0.296546	0.703454
	515	5971236	3	AHR	165	2056764	177.389	0.930157	-0.0724014	-0.53834	0.295171	0.704829
	713	5971236	2	APOLYA	46	414348	49.4755	0.929752	-0.072837	-0.540541	0.294412	0.705588
	496	5971236	2	HFH1	32	414348	34.4178	0.929752	-0.072837	-0.540541	0.294412	0.705588
	589	5971236	5	MIF1	223	2431956	239.887	0.929604	-0.0729963	-0.541346	0.294135	0.705865
	537	5971236	1	ROAZ	74	885234	79.6101	0.92953	-0.0730758	-0.541747	0.293996	0.706004
	407	5971236	5	TFIII	154	2431956	165.762	0.929041	-0.0736025	-0.544409	0.29308	0.70692
	481	5971236	2	DR1	31	414348	33.3769	0.928786	-0.073877	-0.545796	0.292603	0.707397
	3551	5971236	4	MEF2	101	182934	108.788	0.928411	-0.0742802	-0.547833	0.291903	0.708097
	619	5971236	5	NFMUE1	234	2431956	252.105	0.928183	-0.0745261	-0.549075	0.291477	0.708523
	559	5971236	2	HOXA3	36	414348	38.7894	0.928089	-0.0746275	-0.549588	0.291301	0.708699
	535	5971236	3	MYOGNF1	171	2056764	184.278	0.927945	-0.0747831	-0.550374	0.291032	0.708968
	1180	5971236	3	ATF	377	2056764	406.445	0.927554	-0.0752045	-0.552503	0.290302	0.709698
	593	5971236	5	ETS1	224	2431956	241.516	0.927474	-0.0752903	-0.552936	0.290154	0.709846
	826	5971236	5	TAL1	312	2431956	336.412	0.927434	-0.0753335	-0.553155	0.290079	0.709921
	1434	5971236	3	RFX1	458	2056764	493.935	0.927248	-0.0755338	-0.554166	0.289732	0.710268
	1212	5971236	3	CETS1P54	387	2056764	417.468	0.927018	-0.0757824	-0.555423	0.289303	0.710697
	1992	5971236	5	USF	752	2431956	811.299	0.926909	-0.0759	-0.556017	0.2891	0.7109
	653	5971236	2	LEF1TCF1	42	414348	45.3121	0.926905	-0.0759045	-0.556039	0.289092	0.710908
	461	5971236	5	CMYB	174	2431956	187.755	0.926738	-0.0760847	-0.55695	0.288781	0.711219
	6485	5971236	2	2006-10-01	417	414348	449.998	0.92667	-0.0761579	-0.55732	0.288655	0.711345
	546	5971236	1	HAND1E47	75	885234	80.9443	0.926563	-0.0762737	-0.557905	0.288455	0.711545
	458	5971236	4	PAX1	13	182934	14.0312	0.926505	-0.076336	-0.55822	0.288347	0.711653
	485	5971236	5	HNF3B	183	2431956	197.53	0.926441	-0.0764047	-0.558567	0.288229	0.711771
	280	5971236	2	FOXM1	18	414348	19.4294	0.926432	-0.0764148	-0.558618	0.288211	0.711789
	774	5971236	5	HEB	292	2431956	315.234	0.926297	-0.07656	-0.559351	0.287961	0.712039
	496	5971236	5	GRE	187	2431956	202.01	0.925696	-0.0772092	-0.562632	0.286843	0.713157
	626	5971236	5	CREBATF	236	2431956	254.956	0.925649	-0.0772605	-0.562891	0.286755	0.713245
	1121	5971236	2	CHX10	72	414348	77.7869	0.925605	-0.0773073	-0.563127	0.286674	0.713326
	481	5971236	1	DR1	66	885234	71.3081	0.925561	-0.0773553	-0.56337	0.286592	0.713408
	3147	5971236	3	CREB	1003	2056764	1083.97	0.925303	-0.077634	-0.564778	0.286112	0.713888
	494	5971236	4	PEBP	14	182934	15.1341	0.925062	-0.0778944	-0.566094	0.285665	0.714335
	483	5971236	2	ZTA	31	414348	33.5157	0.92494	-0.0780264	-0.566761	0.285438	0.714562
	653	5971236	3	LEF1TCF1	208	2056764	224.923	0.924762	-0.078219	-0.567733	0.285108	0.714892
	428	5971236	5	HMX1	161	2431956	174.315	0.923614	-0.0794608	-0.574008	0.282981	0.717019
	1186	5971236	2	LHX3	76	414348	82.2973	0.923481	-0.0796052	-0.574737	0.282734	0.717266
	476	5971236	5	E2F1DP2	179	2431956	193.865	0.923325	-0.079774	-0.57559	0.282446	0.717554
	1349	5971236	3	RSRFC4	429	2056764	464.657	0.923262	-0.0798419	-0.575933	0.28233	0.71767
	3551	5971236	1	MEF2	486	885234	526.435	0.923191	-0.0799187	-0.576321	0.282199	0.717801
	447	5971236	5	E4F1	168	2431956	182.053	0.922806	-0.0803365	-0.578433	0.281486	0.718514
	434	5971236	5	LFA1	163	2431956	176.759	0.92216	-0.0810363	-0.581968	0.280294	0.719706
	425	5971236	4	CACCCBIN	12	182934	13.0202	0.921642	-0.0815987	-0.58481	0.279338	0.720662
	860	5971236	3	E2A	273	2056764	296.223	0.921603	-0.0816405	-0.585021	0.279267	0.720733
	539	5971236	3	RFX	171	2056764	185.656	0.921058	-0.0822319	-0.588009	0.278263	0.721737
	1032	5971236	5	LMO2COM	387	2431956	420.311	0.920746	-0.0825712	-0.589723	0.277688	0.722312
	637	5971236	3	E2F1DP1	202	2056764	219.412	0.920644	-0.0826819	-0.590282	0.277501	0.722499
	1088	5971236	3	STAT3	345	2056764	374.756	0.920598	-0.0827319	-0.590535	0.277416	0.722584
	721	5971236	2	MEIS1BHO	46	414348	50.0307	0.919436	-0.0839947	-0.596916	0.275282	0.724718
	1255	5971236	1	PPARG	171	885234	186.053	0.919091	-0.0843701	-0.598812	0.274649	0.725351
	1030	5971236	4	HSF1	29	182934	31.5549	0.919032	-0.0844345	-0.599137	0.274541	0.725459
	643	5971236	2	LEF1	41	414348	44.6182	0.918908	-0.0845696	-0.59982	0.274313	0.725687
	376	5971236	3	MUSCLE	119	2056764	129.511	0.918838	-0.0846456	-0.600204	0.274185	0.725815
	441	5971236	5	MYOGENIN	165	2431956	179.61	0.918658	-0.0848413	-0.601193	0.273856	0.726144
	544	5971236	1	SOX5	74	885234	80.6478	0.91757	-0.086027	-0.607183	0.271865	0.728135
	424	5971236	3	HTF	134	2056764	146.045	0.917527	-0.0860736	-0.607419	0.271786	0.728214
	851	5971236	5	PAX3	318	2431956	346.594	0.9175	-0.0861027	-0.607566	0.271738	0.728262
	519	5971236	3	SMAD4	164	2056764	178.767	0.917395	-0.0862174	-0.608146	0.271545	0.728455
	637	5971236	5	E2F1DP1	238	2431956	259.436	0.917373	-0.0862409	-0.608264	0.271506	0.728494
	1451	5971236	5	NF1	542	2431956	590.961	0.91715	-0.0864842	-0.609494	0.271099	0.728901
	680	5971236	5	STAF	254	2431956	276.949	0.917135	-0.0865005	-0.609576	0.271071	0.728929
	410	5971236	5	EBOX	153	2431956	166.984	0.916254	-0.0874612	-0.61443	0.269466	0.730534
	515	5971236	5	AHR	192	2431956	209.748	0.915382	-0.0884135	-0.619241	0.267879	0.732121
	2724	5971236	2	EVI1	173	414348	189.02	0.915246	-0.0885621	-0.619992	0.267632	0.732368
	416	5971236	5	EGR3	155	2431956	169.428	0.914844	-0.0890021	-0.622215	0.2669	0.7331
	196	5971236	5	R	73	2431956	79.8266	0.914482	-0.0893971	-0.624211	0.266244	0.733756
	3147	5971236	5	CREB	1172	2431956	1281.71	0.914407	-0.0894799	-0.624629	0.266107	0.733893
	470	5971236	3	WHN	148	2056764	161.889	0.914205	-0.0897004	-0.625743	0.265742	0.734258
	521	5971236	3	TEL2	164	2056764	179.456	0.913873	-0.0900635	-0.627578	0.26514	0.73486
	915	5971236	2	TGIF	58	414348	63.4925	0.913494	-0.090478	-0.629673	0.264454	0.735546
	461	5971236	3	CMYB	145	2056764	158.789	0.91316	-0.0908442	-0.631523	0.263849	0.736151
	581	5971236	5	NERF	216	2431956	236.629	0.912822	-0.0912143	-0.633392	0.263239	0.736761
	1441	5971236	3	NFKB	453	2056764	496.346	0.91267	-0.0913804	-0.634232	0.262965	0.737035
	340	5971236	1	TAACC	46	885234	50.4049	0.91261	-0.091447	-0.634568	0.262855	0.737145
	644	5971236	4	FOXJ2	18	182934	19.7295	0.912339	-0.0917432	-0.636065	0.262367	0.737633
	576	5971236	3	ATF3	181	2056764	198.4	0.912296	-0.0917906	-0.636304	0.262289	0.737711
	1682	5971236	4	MYOD	47	182934	51.5295	0.912098	-0.0920075	-0.6374	0.261932	0.738068
	315	5971236	5	HES1	117	2431956	128.293	0.911977	-0.0921406	-0.638073	0.261713	0.738287
	622	5971236	1	MSX1	84	885234	92.2113	0.910951	-0.0932661	-0.643759	0.259866	0.740134
	1682	5971236	5	MYOD	624	2431956	685.042	0.910892	-0.0933304	-0.644084	0.25976	0.74024
	860	5971236	5	CP2	319	2431956	350.26	0.910753	-0.0934832	-0.644856	0.25951	0.74049
	855	5971236	5	SREBP1	317	2431956	348.223	0.910336	-0.0939416	-0.647172	0.25876	0.74124
	421	5971236	5	SP3	156	2431956	171.464	0.909811	-0.0945188	-0.650088	0.257818	0.742182
	251	5971236	5	ACAAT	93	2431956	102.227	0.909741	-0.0945954	-0.650476	0.257693	0.742307
	1030	5971236	2	HSF1	65	414348	71.4724	0.909442	-0.0949238	-0.652135	0.257157	0.742843
	567	5971236	5	NGFIC	210	2431956	230.927	0.909379	-0.0949937	-0.652488	0.257043	0.742957
	447	5971236	3	E4F1	140	2056764	153.967	0.909286	-0.0950961	-0.653005	0.256876	0.743124
	546	5971236	3	PAX5	171	2056764	188.067	0.90925	-0.0951354	-0.653204	0.256812	0.743188
	910	5971236	3	STAT6	285	2056764	313.445	0.90925	-0.0951354	-0.653204	0.256812	0.743188
	619	5971236	5	E12	229	2431956	252.105	0.90835	-0.0961252	-0.658205	0.255203	0.744797
	1168	5971236	5	ELK1	432	2431956	475.701	0.908133	-0.0963645	-0.659414	0.254815	0.745185
	665	5971236	3	IK1	208	2056764	229.056	0.908074	-0.0964289	-0.659739	0.254711	0.745289
	454	5971236	3	ZIC1	142	2056764	156.378	0.908055	-0.0964501	-0.659846	0.254676	0.745324
	284	5971236	5	SREBP	105	2431956	115.667	0.907778	-0.0967558	-0.661391	0.254181	0.745819
	633	5971236	5	EBF	234	2431956	257.807	0.907655	-0.0968912	-0.662075	0.253961	0.746039
	424	5971236	1	BRACH	57	885234	62.8579	0.906808	-0.097825	-0.666793	0.252452	0.747548
	468	5971236	4	HFH8	13	182934	14.3376	0.906708	-0.0979352	-0.66735	0.252274	0.747726
	652	5971236	2	HMGIY	41	414348	45.2427	0.906223	-0.0984695	-0.670049	0.251413	0.748587
	1081	5971236	4	FOXO4	30	182934	33.1174	0.905869	-0.0988606	-0.672026	0.250784	0.749216
	849	5971236	1	PAX8	114	885234	125.864	0.90574	-0.0990035	-0.672748	0.250554	0.749446
	514	5971236	1	STAT4	69	885234	76.2004	0.905508	-0.0992596	-0.674041	0.250142	0.749858
	1006	5971236	5	LBP1	371	2431956	409.722	0.905492	-0.0992772	-0.674131	0.250114	0.749886
	519	5971236	5	SMAD4	191	2431956	211.378	0.903596	-0.101372	-0.684717	0.246761	0.753239
	454	5971236	5	ZIC1	167	2431956	184.904	0.903169	-0.101845	-0.687106	0.246008	0.753992
	582	5971236	3	AHRARNT	181	2056764	200.467	0.902891	-0.102153	-0.688662	0.245518	0.754482
	582	5971236	3	EGR	181	2056764	200.467	0.902891	-0.102153	-0.688662	0.245518	0.754482
	574	5971236	5	EGR1	211	2431956	233.778	0.902566	-0.102513	-0.69048	0.244946	0.755054
	623	5971236	5	CETS168	229	2431956	253.735	0.902518	-0.102566	-0.69075	0.244861	0.755139
	1086	5971236	2	GEN	68	414348	75.3583	0.902356	-0.102746	-0.691656	0.244577	0.755423
	1682	5971236	1	IPF1	225	885234	249.356	0.902324	-0.102781	-0.691835	0.244521	0.755479
	860	5971236	5	E2A	316	2431956	350.26	0.902188	-0.102932	-0.692597	0.244281	0.755719
	425	5971236	3	CACCCBIN	132	2056764	146.389	0.901706	-0.103467	-0.6953	0.243434	0.756566
	454	5971236	3	HNF3ALPH	141	2056764	156.378	0.90166	-0.103517	-0.695553	0.243354	0.756646
	1551	5971236	2	GATA2	97	414348	107.625	0.901278	-0.103941	-0.697695	0.242684	0.757316
	652	5971236	4	HMGIY	18	182934	19.9746	0.901145	-0.104089	-0.698442	0.24245	0.75755
	326	5971236	4	PADS	9	182934	9.98729	0.901145	-0.104089	-0.698442	0.24245	0.75755
	471	5971236	4	HLF	13	182934	14.4295	0.900932	-0.104325	-0.699634	0.242078	0.757922
	535	5971236	3	IK2	166	2056764	184.278	0.900812	-0.104459	-0.700311	0.241867	0.758133
	256	5971236	2	HFH3	16	414348	17.764	0.900698	-0.104586	-0.700952	0.241667	0.758333
	3219	5971236	3	E2F1	998	2056764	1108.77	0.900097	-0.105253	-0.704322	0.240616	0.759384
	161	5971236	5	ARP1	59	2431956	65.5718	0.899777	-0.105609	-0.706121	0.240056	0.759944
	384	5971236	3	GCM	119	2056764	132.267	0.899695	-0.105699	-0.706577	0.239915	0.760085
	363	5971236	4	XBP1	10	182934	11.1208	0.899214	-0.106234	-0.70928	0.239075	0.760925
	71	5971236	5	LUN1	26	2431956	28.9168	0.899132	-0.106325	-0.709741	0.238932	0.761068
	578	5971236	3	VJUN	179	2056764	199.089	0.899094	-0.106368	-0.709957	0.238865	0.761135
	1111	5971236	3	ETS	344	2056764	382.679	0.898926	-0.106554	-0.710897	0.238574	0.761426
	449	5971236	3	MEF3	139	2056764	154.656	0.898769	-0.106729	-0.71178	0.2383	0.7617
	433	5971236	2	COREBIND	27	414348	30.0462	0.898617	-0.106898	-0.712634	0.238036	0.761964
	545	5971236	4	NRSE	15	182934	16.6965	0.898389	-0.107152	-0.713917	0.237639	0.762361
	440	5971236	3	MINI20	136	2056764	151.556	0.897359	-0.1083	-0.719717	0.23585	0.76415
	1388	5971236	5	PAX4	507	2431956	565.303	0.896865	-0.10885	-0.722498	0.234994	0.765006
	745	5971236	1	POU6F1	99	885234	110.446	0.896365	-0.109407	-0.725312	0.23413	0.76587
	788	5971236	2	POU3F2	49	414348	54.6798	0.896126	-0.109675	-0.726664	0.233716	0.766284
	1036	5971236	5	NRSF	378	2431956	421.941	0.895861	-0.10997	-0.728157	0.233259	0.766741
	499	5971236	5	NRF1	182	2431956	203.232	0.895528	-0.110341	-0.730032	0.232685	0.767315
	452	5971236	1	LPOLYA	60	885234	67.0089	0.895404	-0.11048	-0.730735	0.232471	0.767529
	469	5971236	5	GABP	171	2431956	191.014	0.895224	-0.110681	-0.731749	0.232161	0.767839
	860	5971236	3	CP2	265	2056764	296.223	0.894597	-0.111382	-0.735293	0.231081	0.768919
	582	5971236	5	AHRARNT	212	2431956	237.036	0.894379	-0.111626	-0.736524	0.230706	0.769294
	315	5971236	3	HES1	97	2056764	108.5	0.894007	-0.112042	-0.738623	0.230068	0.769932
	1682	5971236	4	IPF1	46	182934	51.5295	0.892692	-0.113514	-0.746061	0.227815	0.772185
	659	5971236	4	ER	18	182934	20.189	0.891573	-0.114768	-0.752398	0.225906	0.774094
	1682	5971236	2	IPF1	104	414348	116.715	0.891059	-0.115345	-0.755313	0.225031	0.774969
	906	5971236	2	HELIOSA	56	414348	62.8679	0.890756	-0.115685	-0.757029	0.224516	0.775484
	3063	5971236	5	AP4	1111	2431956	1247.49	0.890585	-0.115876	-0.757998	0.224226	0.775774
	1408	5971236	2	OCT	87	414348	97.702	0.890462	-0.116014	-0.758696	0.224017	0.775983
	512	5971236	3	LXR	157	2056764	176.356	0.890245	-0.116259	-0.75993	0.223648	0.776352
	1194	5971236	3	NFKAPPAB	366	2056764	411.268	0.889931	-0.116611	-0.761709	0.223117	0.776883
	891	5971236	3	DEAF1	273	2056764	306.901	0.889538	-0.117053	-0.763941	0.222451	0.777549
	403	5971236	5	E2F4DP1	146	2431956	164.133	0.889521	-0.117072	-0.764038	0.222422	0.777578
	392	5971236	5	SPZ1	142	2431956	159.653	0.889428	-0.117177	-0.764568	0.222264	0.777736
	389	5971236	2	MRF2	24	414348	26.993	0.889121	-0.117522	-0.766315	0.221744	0.778256
	441	5971236	3	ZIC3	135	2056764	151.9	0.88874	-0.11795	-0.768475	0.221102	0.778898
	373	5971236	2	HOX13	23	414348	25.8827	0.888624	-0.118081	-0.769138	0.220906	0.779094
	183	5971236	3	CRX	56	2056764	63.0335	0.888417	-0.118314	-0.770316	0.220556	0.779444
	858	5971236	1	TAL1ALPH	113	885234	127.198	0.888377	-0.118359	-0.770542	0.220489	0.779511
	735	5971236	4	BRN2	20	182934	22.5174	0.888203	-0.118554	-0.771529	0.220197	0.779803
	441	5971236	4	ZIC3	12	182934	13.5104	0.888203	-0.118554	-0.771529	0.220197	0.779803
	470	5971236	5	WHN	170	2431956	191.421	0.888095	-0.118676	-0.772144	0.220014	0.779986
	343	5971236	5	MTF1	124	2431956	139.697	0.887638	-0.119191	-0.774744	0.219245	0.780755
	403	5971236	1	TCF11MAF	53	885234	59.7446	0.887109	-0.119787	-0.777759	0.218356	0.781644
	601	5971236	5	ARNT	217	2431956	244.774	0.886531	-0.12044	-0.781054	0.217386	0.782614
	618	5971236	2	MTATA	38	414348	42.8834	0.886123	-0.120899	-0.783377	0.216703	0.783297
	377	5971236	5	E2F1DP1R	136	2431956	153.544	0.88574	-0.121332	-0.785564	0.216061	0.783939
	503	5971236	1	BARBIE	66	885234	74.5696	0.885079	-0.122078	-0.789333	0.214959	0.785041
	333	5971236	5	DR4	120	2431956	135.624	0.884801	-0.122393	-0.790922	0.214495	0.785505
	653	5971236	3	AP2GAMMA	199	2056764	224.923	0.884748	-0.122452	-0.791223	0.214407	0.785593
	1121	5971236	1	CHX10	147	885234	166.188	0.884541	-0.122687	-0.792407	0.214062	0.785938
	581	5971236	3	NERF	177	2056764	200.123	0.884457	-0.122781	-0.792884	0.213923	0.786077
	1255	5971236	2	PPARG	77	414348	87.0853	0.884191	-0.123082	-0.794407	0.213479	0.786521
	425	5971236	5	CACCCBIN	153	2431956	173.093	0.883916	-0.123393	-0.795977	0.213023	0.786977
	517	5971236	4	ELF1	14	182934	15.8387	0.883908	-0.123402	-0.79602	0.21301	0.78699
	437	5971236	3	PU1	133	2056764	150.523	0.883588	-0.123764	-0.797851	0.212479	0.787521
	812	5971236	5	MZF1	292	2431956	330.71	0.882948	-0.124488	-0.801511	0.211418	0.788582
	849	5971236	2	NKX62	52	414348	58.9127	0.882662	-0.124812	-0.803148	0.210945	0.789055
	849	5971236	2	PAX8	52	414348	58.9127	0.882662	-0.124812	-0.803148	0.210945	0.789055
	629	5971236	4	CDC5	17	182934	19.27	0.882202	-0.125334	-0.805784	0.210184	0.789816
	4874	5971236	5	E2F	1751	2431956	1985.08	0.882082	-0.12547	-0.806469	0.209986	0.790014
	2549	5971236	2	CEBP	156	414348	176.877	0.88197	-0.125597	-0.807114	0.2098	0.7902
	458	5971236	2	PAX1	28	414348	31.7809	0.881032	-0.126662	-0.812491	0.208255	0.791745
	1186	5971236	4	LHX3	32	182934	36.3341	0.880714	-0.127022	-0.814311	0.207733	0.792267
	333	5971236	3	DR4	101	2056764	114.7	0.880556	-0.127202	-0.815221	0.207473	0.792527
	1113	5971236	2	CDP	68	414348	77.2318	0.880466	-0.127304	-0.815735	0.207326	0.792674
	1492	5971236	5	MYCMAX	535	2431956	607.66	0.880427	-0.127348	-0.815959	0.207262	0.792738
	304	5971236	5	BEL1	109	2431956	123.813	0.880362	-0.127422	-0.816331	0.207155	0.792845
	310	5971236	3	CREBP1CJ	94	2056764	106.778	0.880331	-0.127457	-0.816512	0.207104	0.792896
	906	5971236	1	HELIOSA	118	885234	134.314	0.878537	-0.129497	-0.826819	0.20417	0.79583
	410	5971236	3	EBOX	124	2056764	141.223	0.878047	-0.130056	-0.829639	0.203372	0.796628
	394	5971236	3	MINI19	119	2056764	135.711	0.876861	-0.131407	-0.836469	0.201446	0.798554
	1162	5971236	1	TAL1BETA	151	885234	172.266	0.876551	-0.131761	-0.838255	0.200944	0.799056
	6485	5971236	1	2006-10-01	842	885234	961.399	0.875807	-0.13261	-0.842545	0.199742	0.800258
	545	5971236	5	NRSE	194	2431956	221.967	0.874005	-0.13467	-0.852951	0.196843	0.803157
	849	5971236	1	NKX62	110	885234	125.864	0.873959	-0.134722	-0.853214	0.19677	0.80323
	471	5971236	1	VBP	61	885234	69.8256	0.873605	-0.135127	-0.855262	0.196203	0.803797
	2884	5971236	3	SRF	867	2056764	993.38	0.872778	-0.136074	-0.860049	0.194881	0.805119
	479	5971236	2	TFE	29	414348	33.2381	0.872492	-0.136402	-0.861703	0.194425	0.805575
	375	5971236	4	TFIIA	10	182934	11.4885	0.870439	-0.138757	-0.873604	0.191167	0.808833
	442	5971236	1	E4BP4	57	885234	65.5264	0.869879	-0.139401	-0.876859	0.190282	0.809718
	334	5971236	3	GC	100	2056764	115.045	0.869227	-0.140151	-0.880645	0.189255	0.810745
	314	5971236	3	ETF	94	2056764	108.156	0.869116	-0.140278	-0.881289	0.189081	0.810919
	215	5971236	5	AHRHIF	76	2431956	87.5649	0.867928	-0.141647	-0.888203	0.187216	0.812784
	368	5971236	3	GCNF	110	2056764	126.756	0.86781	-0.141783	-0.888889	0.187031	0.812969
	622	5971236	1	AMEF2	80	885234	92.2113	0.867572	-0.142056	-0.890273	0.18666	0.81334
	301	5971236	4	FOXD3	8	182934	9.2214	0.867548	-0.142085	-0.890417	0.186621	0.813379
	576	5971236	1	EGR2	74	885234	85.3918	0.866593	-0.143185	-0.895977	0.185132	0.814868
	5565	5971236	1	AP1	714	885234	825.01	0.865444	-0.144512	-0.902681	0.183348	0.816652
	906	5971236	4	HELIOSA	24	182934	27.7561	0.864675	-0.145402	-0.907175	0.182157	0.817843
	453	5971236	4	IRF1	12	182934	13.878	0.864675	-0.145402	-0.907175	0.182157	0.817843
	215	5971236	3	AHRHIF	64	2056764	74.0557	0.864214	-0.145935	-0.909869	0.181446	0.818554
	557	5971236	5	E2F4DP2	196	2431956	226.854	0.863991	-0.146193	-0.911171	0.181103	0.818897
	444	5971236	3	CACBINDI	132	2056764	152.934	0.863119	-0.147203	-0.916274	0.179761	0.820239
	416	5971236	4	SEF1	11	182934	12.7445	0.863116	-0.147206	-0.916293	0.179757	0.820243
	2383	5971236	3	SP1	708	2056764	820.813	0.862559	-0.147851	-0.919552	0.178903	0.821097
	468	5971236	2	HFH8	28	414348	32.4748	0.862206	-0.148261	-0.921621	0.178363	0.821637
	677	5971236	3	AP2ALPHA	201	2056764	233.189	0.86196	-0.148546	-0.923064	0.177987	0.822013
	302	5971236	5	MAX	106	2431956	122.998	0.861802	-0.14873	-0.923991	0.177745	0.822255
	301	5971236	2	FOXD3	18	414348	20.8866	0.861797	-0.148735	-0.924019	0.177738	0.822262
	470	5971236	1	CEBPDELT	60	885234	69.6774	0.861112	-0.149531	-0.928038	0.176694	0.823306
	499	5971236	3	NRF1	148	2056764	171.878	0.861075	-0.149574	-0.928255	0.176638	0.823362
	721	5971236	1	MEIS1BHO	92	885234	106.888	0.860714	-0.149993	-0.930375	0.176089	0.823911
	541	5971236	1	IRF7	69	885234	80.2031	0.860316	-0.150456	-0.93271	0.175485	0.824515
	570	5971236	2	ATF1	34	414348	39.5527	0.859613	-0.151273	-0.936839	0.174421	0.825579
	363	5971236	5	XBP1	127	2431956	147.842	0.859025	-0.151958	-0.9403	0.173532	0.826468
	689	5971236	5	HIF1	241	2431956	280.615	0.858828	-0.152186	-0.941455	0.173236	0.826764
	71	5971236	3	FOXP1	21	2056764	24.4556	0.858699	-0.152337	-0.942218	0.17304	0.82696
	470	5971236	2	CEBPDELT	28	414348	32.6136	0.858537	-0.152525	-0.943167	0.172798	0.827202
	589	5971236	3	MIF1	174	2056764	202.878	0.857657	-0.153551	-0.948349	0.171476	0.828524
	474	5971236	3	MAZR	140	2056764	163.267	0.857491	-0.153745	-0.949329	0.171227	0.828773
	437	5971236	2	SOX9	26	414348	30.3237	0.857415	-0.153834	-0.949778	0.171113	0.828887
	716	5971236	1	DTYPEPA	91	885234	106.147	0.857303	-0.153963	-0.950434	0.170946	0.829054
	622	5971236	2	MSX1	37	414348	43.161	0.857256	-0.154019	-0.950715	0.170874	0.829126
	329	5971236	3	DEC	97	2056764	113.322	0.855964	-0.155527	-0.958332	0.168948	0.831052
	640	5971236	2	AFP1	38	414348	44.41	0.855663	-0.155879	-0.960112	0.168499	0.831501
	631	5971236	1	HMEF2	80	885234	93.5456	0.855198	-0.156422	-0.962856	0.16781	0.83219
	421	5971236	3	SP3	124	2056764	145.011	0.855105	-0.156531	-0.963407	0.167672	0.832328
	1113	5971236	1	CDP	141	885234	165.002	0.854535	-0.157197	-0.966773	0.166829	0.833171
	367	5971236	3	NMYC	108	2056764	126.411	0.854353	-0.157411	-0.96785	0.16656	0.83344
	354	5971236	5	ZIC2	123	2431956	144.177	0.85312	-0.158854	-0.975146	0.164744	0.835256
	354	5971236	3	ZIC2	104	2056764	121.934	0.852923	-0.159086	-0.976315	0.164454	0.835546
	242	5971236	3	MYC	71	2056764	83.3558	0.851771	-0.160438	-0.983146	0.162768	0.837232
	256	5971236	3	HFH3	75	2056764	88.178	0.850552	-0.161869	-0.990378	0.160995	0.839005
	2316	5971236	1	HNF1	292	885234	343.346	0.850453	-0.161986	-0.990967	0.160851	0.839149
	424	5971236	2	BRACH	25	414348	29.4216	0.849715	-0.162855	-0.995357	0.159781	0.840219
	294	5971236	3	ATF4	86	2056764	101.267	0.849241	-0.163412	-0.998175	0.159097	0.840903
	469	5971236	3	GABP	137	2056764	161.545	0.848062	-0.164802	-1.00519	0.157402	0.842598
	1408	5971236	1	OCT	177	885234	208.736	0.847963	-0.164919	-1.00578	0.15726	0.84274
	382	5971236	1	AP3	48	885234	56.6314	0.847586	-0.165362	-1.00803	0.156721	0.843279
	463	5971236	3	AP2REP	135	2056764	159.478	0.846511	-0.166632	-1.01444	0.155186	0.844814
	570	5971236	3	CREL	166	2056764	196.334	0.845499	-0.167829	-1.02049	0.153749	0.846251
	519	5971236	1	POU1F1	65	885234	76.9416	0.844797	-0.168659	-1.02469	0.152756	0.847244
	512	5971236	5	OLF1	176	2431956	208.527	0.844017	-0.169583	-1.02935	0.151658	0.848342
	1045	5971236	4	E2	27	182934	32.0145	0.843368	-0.170352	-1.03323	0.150747	0.849253
	601	5971236	3	ARNT	174	2056764	207.012	0.840533	-0.17372	-1.05025	0.146801	0.853199
	586	5971236	1	NCX	73	885234	86.8743	0.840294	-0.174003	-1.05168	0.146472	0.853528
	661	5971236	4	EFC	17	182934	20.2503	0.839493	-0.174957	-1.0565	0.145369	0.854631
	567	5971236	2	CEBPGAMM	33	414348	39.3445	0.838745	-0.175849	-1.06101	0.144343	0.855657
	668	5971236	1	VMAF	83	885234	99.0308	0.838123	-0.17659	-1.06476	0.143493	0.856507
	482	5971236	2	XFD1	28	414348	33.4463	0.837163	-0.177737	-1.07055	0.142186	0.857814
	546	5971236	4	PAX5	14	182934	16.7272	0.836961	-0.177978	-1.07177	0.141912	0.858088
	598	5971236	1	HP1SITEF	74	885234	88.6533	0.834712	-0.180668	-1.08536	0.138881	0.861119
	121	5971236	2	EN1	7	414348	8.39627	0.833704	-0.181877	-1.09147	0.137533	0.862467
	470	5971236	4	CEBPDELT	12	182934	14.3989	0.833399	-0.182242	-1.09331	0.137128	0.862872
	3219	5971236	5	E2F1	1092	2431956	1311.03	0.832933	-0.182802	-1.09614	0.136509	0.863491
	727	5971236	2	MEIS1AHO	42	414348	50.447	0.832557	-0.183254	-1.09842	0.13601	0.86399
	551	5971236	1	BACH2	68	885234	81.6856	0.83246	-0.18337	-1.09901	0.135882	0.864118
	770	5971236	1	HOXA4	95	885234	114.152	0.832222	-0.183656	-1.10046	0.135566	0.864434
	283	5971236	3	CHCH	81	2056764	97.478	0.830957	-0.185178	-1.10814	0.1339	0.8661
	1492	5971236	3	MYCMAX	427	2056764	513.912	0.830881	-0.185269	-1.1086	0.1338	0.8662
	433	5971236	4	COREBIND	11	182934	13.2653	0.829229	-0.187259	-1.11866	0.131643	0.868357
	512	5971236	4	LXR	13	182934	15.6856	0.828788	-0.187791	-1.12135	0.131069	0.868931
	891	5971236	5	DEAF1	300	2431956	362.885	0.826708	-0.190304	-1.13404	0.128388	0.871612
	440	5971236	5	MINI20	148	2431956	179.203	0.825881	-0.191304	-1.1391	0.127331	0.872669
	978	5971236	2	IRF	56	414348	67.8641	0.825179	-0.192155	-1.1434	0.126437	0.873563
	689	5971236	3	HIF1	195	2056764	237.323	0.821666	-0.196422	-1.16495	0.122019	0.877981
	702	5971236	2	NKX61	40	414348	48.7122	0.821149	-0.197051	-1.16813	0.121376	0.878624
	978	5971236	1	IRF	119	885234	144.988	0.820756	-0.197529	-1.17055	0.12089	0.87911
	650	5971236	1	CLOX	79	885234	96.3623	0.819823	-0.198667	-1.1763	0.119737	0.880263
	2724	5971236	1	EVI1	331	885234	403.832	0.819647	-0.198881	-1.17738	0.119522	0.880478
	992	5971236	3	ZF5	280	2056764	341.69	0.819457	-0.199113	-1.17856	0.119288	0.880712
	475	5971236	2	XFD2	27	414348	32.9606	0.819161	-0.199475	-1.18038	0.118924	0.881076
	598	5971236	4	HP1SITEF	15	182934	18.3202	0.818766	-0.199957	-1.18282	0.118441	0.881559
	585	5971236	1	CDX2	71	885234	86.7261	0.81867	-0.200075	-1.18341	0.118323	0.881677
	479	5971236	4	TFE	12	182934	14.6746	0.817741	-0.20121	-1.18915	0.117191	0.882809
	839	5971236	4	TCF4	21	182934	25.7035	0.81701	-0.202104	-1.19367	0.116304	0.883696
	223	5971236	1	FOX	27	885234	33.0597	0.816705	-0.202478	-1.19555	0.115936	0.884064
	367	5971236	5	NMYC	122	2431956	149.471	0.816211	-0.203083	-1.19861	0.11534	0.88466
	223	5971236	5	CAP	74	2431956	90.8231	0.814771	-0.204849	-1.20753	0.113614	0.886386
	353	5971236	3	MAZ	99	2056764	121.589	0.814217	-0.205528	-1.21097	0.112954	0.887046
	433	5971236	1	COREBIND	52	885234	64.1921	0.810068	-0.210637	-1.23678	0.108085	0.891915
	475	5971236	1	XFD2	57	885234	70.4186	0.809445	-0.211406	-1.24067	0.107365	0.892635
	481	5971236	2	OSF2	27	414348	33.3769	0.808943	-0.212027	-1.2438	0.106786	0.893214
	892	5971236	2	CEBPB	50	414348	61.8965	0.807801	-0.21344	-1.25094	0.105478	0.894522
	340	5971236	2	TAACC	19	414348	23.5928	0.80533	-0.216504	-1.26642	0.102682	0.897318
	892	5971236	4	CEBPB	22	182934	27.3272	0.805059	-0.21684	-1.26812	0.102378	0.897622
	992	5971236	5	ZF5	325	2431956	404.02	0.804415	-0.21764	-1.27216	0.101658	0.898342
	1992	5971236	3	USF	551	2056764	686.135	0.803049	-0.21934	-1.28075	0.100141	0.899859
	242	5971236	5	MYC	79	2431956	98.5614	0.801531	-0.221232	-1.29031	0.0984718	0.901528
	326	5971236	4	RREB1	8	182934	9.98729	0.801018	-0.221872	-1.29354	0.0979116	0.902088
	337	5971236	1	HFH4	40	885234	49.9602	0.800638	-0.222346	-1.29594	0.0974982	0.902502
	447	5971236	1	CEBPA	53	885234	66.2676	0.799787	-0.223409	-1.30131	0.096576	0.903424
	449	5971236	4	MEF3	11	182934	13.7555	0.79968	-0.223544	-1.30199	0.0964599	0.90354
	326	5971236	5	RREB1	106	2431956	132.773	0.798356	-0.2252	-1.31036	0.0950372	0.904963
	677	5971236	5	AP2ALPHA	220	2431956	275.728	0.797889	-0.225786	-1.31332	0.0945381	0.905462
	653	5971236	5	AP2GAMMA	212	2431956	265.953	0.797134	-0.226733	-1.3181	0.0937347	0.906265
	2316	5971236	2	HNF1	128	414348	160.709	0.796472	-0.227564	-1.3223	0.0930342	0.906966
	644	5971236	1	FOXJ2	76	885234	95.4728	0.796038	-0.228108	-1.32505	0.092577	0.907423
	1837	5971236	3	AP2	503	2056764	632.746	0.794948	-0.229479	-1.33198	0.0914339	0.908566
	329	5971236	4	DEC	8	182934	10.0792	0.793714	-0.231032	-1.33983	0.0901509	0.909849
	382	5971236	2	AP3	21	414348	26.5072	0.792237	-0.232895	-1.34924	0.0886303	0.91137
	946	5971236	2	SMAD	52	414348	65.6436	0.792157	-0.232996	-1.34975	0.0885487	0.911451
	619	5971236	4	FOXP3	15	182934	18.9636	0.790989	-0.234471	-1.3572	0.0873586	0.912641
	474	5971236	2	CIZ	26	414348	32.8912	0.790486	-0.235108	-1.36042	0.086849	0.913151
	785	5971236	2	NKX25	43	414348	54.4717	0.789401	-0.236481	-1.36735	0.0857573	0.914243
	1036	5971236	4	NRSF	25	182934	31.7388	0.78768	-0.238663	-1.37838	0.0840431	0.915957
	373	5971236	4	HOX13	9	182934	11.4272	0.787596	-0.23877	-1.37892	0.0839596	0.91604
	474	5971236	5	MAZR	152	2431956	193.05	0.787361	-0.239069	-1.38043	0.0837272	0.916273
	622	5971236	4	AMEF2	15	182934	19.0555	0.787174	-0.239306	-1.38163	0.0835428	0.916457
	429	5971236	1	TCF11	50	885234	63.5991	0.786174	-0.240577	-1.38805	0.0825611	0.917439
	458	5971236	1	BACH1	53	885234	67.8984	0.780578	-0.24772	-1.42414	0.0772028	0.922797
	394	5971236	5	MINI19	125	2431956	160.468	0.778973	-0.249779	-1.43454	0.0757085	0.924292
	1837	5971236	5	AP2	582	2431956	748.171	0.777897	-0.251161	-1.44152	0.0747183	0.925282
	495	5971236	1	TEF	57	885234	73.3836	0.77674	-0.252649	-1.44905	0.0736624	0.926338
	631	5971236	4	HMEF2	15	182934	19.3312	0.775946	-0.253672	-1.45421	0.0729437	0.927056
	444	5971236	5	CACBINDI	140	2431956	180.832	0.774201	-0.255924	-1.46559	0.0713798	0.92862
	447	5971236	2	CEBPA	24	414348	31.0176	0.773754	-0.256502	-1.46851	0.0709828	0.929017
	598	5971236	2	HP1SITEF	32	414348	41.4956	0.771166	-0.259852	-1.48544	0.0687141	0.931286
	562	5971236	2	POLY	30	414348	38.9976	0.769279	-0.262301	-1.49781	0.0670908	0.932909
	722	5971236	4	HNF6	17	182934	22.1191	0.768567	-0.263228	-1.5025	0.0664846	0.933515
	227	5971236	5	ATF6	71	2431956	92.4522	0.767964	-0.264012	-1.50646	0.065975	0.934025
	580	5971236	1	NKX22	66	885234	85.9848	0.767577	-0.264516	-1.509	0.0656489	0.934351
	722	5971236	1	HNF6	82	885234	107.036	0.766095	-0.266449	-1.51877	0.0644105	0.93559
	640	5971236	4	AFP1	15	182934	19.607	0.765035	-0.267834	-1.52577	0.0635338	0.936466
	1303	5971236	2	GATA3	69	414348	90.416	0.763139	-0.270315	-1.5383	0.0619873	0.938013
	644	5971236	2	FOXJ2	34	414348	44.6876	0.760838	-0.273335	-1.55356	0.0601445	0.939856
	603	5971236	4	FREAC2	14	182934	18.4734	0.757845	-0.277276	-1.57347	0.0578046	0.942195
	650	5971236	2	CLOX	34	414348	45.1039	0.753815	-0.282609	-1.60042	0.054753	0.945247
	278	5971236	3	STRA13	72	2056764	95.7558	0.751913	-0.285135	-1.61318	0.0533527	0.946647
	537	5971236	2	ALX4	28	414348	37.2628	0.75142	-0.285791	-1.61649	0.0529939	0.947006
	302	5971236	3	MAX	78	2056764	104.022	0.749838	-0.287898	-1.62714	0.0518535	0.948146
	334	5971236	5	GC	102	2431956	136.031	0.749829	-0.28791	-1.6272	0.0518471	0.948153
	770	5971236	2	HOXA4	40	414348	53.4308	0.748632	-0.289508	-1.63528	0.0509957	0.949004
	745	5971236	4	POU6F1	17	182934	22.8237	0.744839	-0.294587	-1.66094	0.048363	0.951637
	570	5971236	4	ATF1	13	182934	17.4624	0.744455	-0.295103	-1.66355	0.0481017	0.951898
	314	5971236	5	ETF	95	2431956	127.885	0.742852	-0.297258	-1.67443	0.0470228	0.952977
	388	5971236	2	CDPCR3	20	414348	26.9236	0.742843	-0.29727	-1.67449	0.0470169	0.952983
	680	5971236	2	RORA2	35	414348	47.1856	0.741751	-0.298742	-1.68193	0.0462913	0.953709
	483	5971236	1	ZTA	53	885234	71.6046	0.740176	-0.300868	-1.69267	0.0452592	0.954741
	441	5971236	4	SRY	10	182934	13.5104	0.74017	-0.300876	-1.69271	0.0452551	0.954745
	722	5971236	2	HNF6	37	414348	50.1001	0.738522	-0.303104	-1.70397	0.0441933	0.955807
	509	5971236	2	ICSBP	26	414348	35.3198	0.73613	-0.306348	-1.72036	0.0426833	0.957317
	666	5971236	4	MMEF2	15	182934	20.4035	0.735168	-0.307656	-1.72697	0.0420868	0.957913
	745	5971236	2	POU6F1	38	414348	51.696	0.735066	-0.307795	-1.72767	0.0420236	0.957976
	622	5971236	4	MSX1	14	182934	19.0555	0.734696	-0.308299	-1.73022	0.0417957	0.958204
	537	5971236	4	ROAZ	12	182934	16.4515	0.729418	-0.315508	-1.76664	0.0386443	0.961356
	337	5971236	2	HFH4	17	414348	23.3847	0.726973	-0.318867	-1.78361	0.0372435	0.962756
	1349	5971236	4	RSRFC4	30	182934	41.3278	0.725904	-0.320338	-1.79104	0.0366432	0.963357
	196	5971236	3	R	49	2056764	67.5113	0.725805	-0.320474	-1.79173	0.0365879	0.963412
	496	5971236	4	HFH1	11	182934	15.1954	0.723904	-0.323097	-1.80498	0.0355386	0.964461
	536	5971236	5	KROX	158	2431956	218.301	0.72377	-0.323281	-1.80591	0.0354659	0.964534
	353	5971236	5	MAZ	104	2431956	143.769	0.723381	-0.323819	-1.80863	0.035254	0.964746
	452	5971236	4	DR3	10	182934	13.8474	0.722157	-0.325513	-1.81719	0.0345938	0.965406
	582	5971236	5	EGR	171	2431956	237.036	0.721409	-0.326549	-1.82242	0.0341953	0.965805
	283	5971236	5	CHCH	83	2431956	115.26	0.720112	-0.328348	-1.83152	0.0335118	0.966488
	402	5971236	2	LDSPOLYA	20	414348	27.895	0.716973	-0.332717	-1.85359	0.031899	0.968101
	2383	5971236	5	SP1	695	2431956	970.545	0.716093	-0.333946	-1.8598	0.0314571	0.968543
	585	5971236	2	CDX2	29	414348	40.5935	0.714399	-0.336313	-1.87176	0.03062	0.96938
	466	5971236	4	PAX	10	182934	14.2763	0.700461	-0.356017	-1.97131	0.0243441	0.975656
	453	5971236	2	IRF1	22	414348	31.434	0.69988	-0.356847	-1.97551	0.0241054	0.975895
	469	5971236	4	ISRE	10	182934	14.3682	0.69598	-0.362434	-2.00373	0.0225492	0.977451
	565	5971236	4	STAT5B	12	182934	17.3093	0.69327	-0.366335	-2.02345	0.0215136	0.978486
	851	5971236	4	TBP	18	182934	26.0711	0.690419	-0.370457	-2.04427	0.0204635	0.979537
	544	5971236	2	SOX5	26	414348	37.7485	0.688769	-0.37285	-2.05636	0.0198739	0.980126
	441	5971236	2	SRY	21	414348	30.6013	0.686246	-0.376519	-2.0749	0.0189978	0.981002
	576	5971236	4	EGR2	12	182934	17.6463	0.680031	-0.385617	-2.12087	0.0169664	0.983034
	481	5971236	4	OSF2	10	182934	14.7359	0.678617	-0.387698	-2.13138	0.0165288	0.983471
	337	5971236	4	CDX	7	182934	10.3243	0.678013	-0.388589	-2.13588	0.0163444	0.983656
	867	5971236	4	TBX5	18	182934	26.5613	0.677678	-0.389083	-2.13838	0.0162429	0.983757
	468	5971236	1	PIT1	47	885234	69.3809	0.67742	-0.389463	-2.1403	0.0161652	0.983835
	376	5971236	5	MUSCLE	103	2431956	153.137	0.672602	-0.396602	-2.17637	0.0147638	0.985236
	680	5971236	4	RORA2	14	182934	20.8324	0.67203	-0.397452	-2.18066	0.0146042	0.985396
	389	5971236	4	MRF2	8	182934	11.9174	0.67129	-0.398554	-2.18623	0.0143993	0.985601
	580	5971236	2	NKX22	27	414348	40.2466	0.670864	-0.399188	-2.18944	0.0142826	0.985717
	1036	5971236	4	TATA	21	182934	31.7388	0.661652	-0.413016	-2.2593	0.0119323	0.988068
	508	5971236	2	ATATA	23	414348	35.2505	0.652474	-0.426984	-2.32988	0.00990634	0.990094
	452	5971236	4	LPOLYA	9	182934	13.8474	0.649941	-0.430874	-2.34953	0.00939859	0.990601
	503	5971236	4	BARBIE	10	182934	15.4098	0.648936	-0.432421	-2.35735	0.00920301	0.990797
	302	5971236	4	DELTAEF1	6	182934	9.25203	0.648506	-0.433084	-2.36069	0.00912037	0.99088
	509	5971236	4	ICSBP	10	182934	15.5937	0.641286	-0.444279	-2.41726	0.00781893	0.992181
	562	5971236	4	POLY	11	182934	17.2174	0.63889	-0.448023	-2.43617	0.00742176	0.992578
	514	5971236	4	STAT4	10	182934	15.7468	0.635048	-0.454054	-2.46665	0.0068192	0.993181
	978	5971236	4	IRF	19	182934	29.9619	0.634139	-0.455487	-2.47389	0.0066826	0.993317
	1086	5971236	4	GEN	21	182934	33.2706	0.631189	-0.46015	-2.49745	0.00625453	0.993745
	647	5971236	2	CART1	28	414348	44.8958	0.623667	-0.472139	-2.55802	0.00526349	0.994737
	2058	5971236	4	PBX1	39	182934	63.0486	0.61857	-0.480344	-2.59948	0.00466825	0.995332
	635	5971236	4	SF1	12	182934	19.4538	0.616847	-0.483135	-2.61358	0.00447999	0.99552
	223	5971236	4	FOX	4	182934	6.8318	0.585497	-0.535294	-2.87711	0.00200667	0.997993
	392	5971236	4	SPZ1	7	182934	12.0093	0.582884	-0.539768	-2.89972	0.00186749	0.998133
	618	5971236	4	PBX	11	182934	18.933	0.580997	-0.543009	-2.9161	0.00177221	0.998228
	337	5971236	1	CDX	29	885234	49.9602	0.580463	-0.54393	-2.92075	0.00174597	0.998254
	337	5971236	2	CDX	13	414348	23.3847	0.55592	-0.587131	-3.13902	0.000847572	0.999152
	468	5971236	2	IRF2	18	414348	32.4748	0.554275	-0.590094	-3.15399	0.000805275	0.999195
	475	5971236	4	XFD2	8	182934	14.552	0.549751	-0.598289	-3.1954	0.000698187	0.999302
	340	5971236	4	TAACC	5	182934	10.4162	0.480022	-0.733924	-3.8807	5.20791e-05	0.999948
	71	5971236	4	FOXP1	1	182934	2.17515	0.459739	-0.777096	-4.09882	2.07628e-05	0.999979
	429	5971236	4	TCF11	4	182934	13.1428	0.304349	-1.18958	-6.1829	3.14673e-10	1
	121	5971236	4	EN1	1	182934	3.70694	0.269764	-1.31021	-6.79238	5.5151e-12	1
